# Supplementary material for: A transcriptome analysis focusing on inflammation-related genes of grass carp intestines following infection with Aeromonas hydrophila
Source: Sci Rep. 2017 Jan 17;7:40777. doi: 10.1038/srep40777 (PMC5240114; doi:10.1038/srep40777)
Supplement: Supplementary Dataset 1 [file srep40777-s2.xls]

## Sheet: CGvsEG.DiffGeneExpFilter (3)
Supplementary Dataset 1. Differentially expressed genes with FDR ≤ 0.001 and |log2Ratio| ≥ 1.
Gene	RawIntensity-CG	RawIntensity-EG	TPM-CG	TPM-EG	log2 Ratio(EG/CG)	P-Value	FDR	GO Component	GO Function	GO Process	blast nr
CL2891.Contig1_Grass_carp	0	146	0.01	42.89	12.0664	0	0	GO:0042612//MHC class I protein complex	-	GO:0006955//immune response;GO:0019882//antigen processing and presentation	gi|332672644|gb|AEE87250.1|/3.30967e-27/MHC class I antigen [Megalobrama amblycephala]
Unigene6706_Grass_carp	0	144	0.01	42.3	12.0464	0	0	GO:0016020//membrane	-	GO:0009617//response to bacterium;GO:0002376//immune system process	gi|55925484|ref|NP_956879.1|/1.18172e-70/major histocompatibility complex class I UXA2 precursor [Danio rerio]
Unigene32772_Grass_carp	0	43	0.01	12.63	10.3026	1.47438e-13	1.21763e-11	-	-	-	-
Unigene27447_Grass_carp	0	37	0.01	10.87	10.0861	9.15712e-12	5.56441e-10	GO:0005739//mitochondrion	GO:0019166//trans-2-enoyl-CoA reductase (NADPH) activity;GO:0005102//receptor binding	GO:0008610//lipid biosynthetic process;GO:0006631//fatty acid metabolic process;GO:0039020	gi|224081296|ref|XP_002189029.1|/5.49506e-103/PREDICTED: similar to trans-2-enoyl-CoA reductase, mitochondrial [Taeniopygia guttata]
Unigene28162_Grass_carp	0	35	0.01	10.28	10.0056	3.6191e-11	2.05486e-09	GO:0005604//basement membrane;GO:0042470//melanosome;GO:0042383//sarcolemma;GO:0043234//protein complex;GO:0005769//early endosome;GO:0030496//midbody;GO:0048471//perinuclear region of cytoplasm;GO:0005625//soluble fraction	GO:0005546//phosphatidylinositol-4,5-bisphosphate binding;GO:0017137//Rab GTPase binding;GO:0005509//calcium ion binding;GO:0008092//cytoskeletal protein binding;GO:0005544//calcium-dependent phospholipid binding;GO:0004859//phospholipase inhibitor activity	GO:0001501//skeletal system development;GO:0001525//angiogenesis;GO:0030299//intestinal cholesterol absorption;GO:0007589//body fluid secretion;GO:0031340//positive regulation of vesicle fusion;GO:0042730//fibrinolysis;GO:0030199//collagen fibril organization	gi|32308153|ref|NP_861426.1|/1.2114e-118/annexin A2a [Danio rerio]
Unigene4095_Grass_carp	0	34	0.01	9.99	9.96434	7.19464e-11	3.93733e-09	-	GO:0004930//G-protein coupled receptor activity	GO:0050896//response to stimulus;GO:0009987//cellular process	gi|161612093|gb|AAI55847.1|/7.08464e-135/Unknown (protein for IMAGE:8998743) [Danio rerio]
CL3877.Contig1_Grass_carp	0	32	0.01	9.4	9.87652	2.84326e-10	1.46759e-08	-	-	-	gi|149713776|ref|XP_001501795.1|/4.9665e-39/PREDICTED: uncharacterized protein C12orf69-like [Equus caballus]
Unigene16851_Grass_carp	0	29	0.01	8.52	9.73471	2.23366e-09	1.02743e-07	-	-	-	-
Unigene12630_Grass_carp	0	28	0.01	8.23	9.68475	4.44036e-09	1.99695e-07	-	-	-	-
Unigene856_Grass_carp	0	28	0.01	8.23	9.68475	4.44036e-09	1.99202e-07	GO:0005625//soluble fraction;GO:0005615//extracellular space;GO:0005886//plasma membrane;GO:0031093//platelet alpha granule lumen;GO:0031012//extracellular matrix	GO:0004867//serine-type endopeptidase inhibitor activity;GO:0002020//protease binding;GO:0008009//chemokine activity	GO:0001300//chronological cell aging;GO:0006955//immune response;GO:0071258//cellular response to gravity;GO:0061044//negative regulation of vascular wound healing;GO:0051384//response to glucocorticoid stimulus;GO:0045766//positive regulation of angiogenesis;GO:0030168//platelet activation;GO:0051918//negative regulation of fibrinolysis;GO:0010469//regulation of receptor activity;GO:0042593//glu…	gi|390098373|gb|AFL47814.1|/0/plasminogen activator inhibitor 1 precursor [Danio rerio]
CL4245.Contig1_Grass_carp	0	26	0.01	7.64	9.57743	1.75477e-08	7.14851e-07	-	-	-	gi|126632800|emb|CAM56677.1|/6.91931e-07/novel protein [Danio rerio]
Unigene26075_Grass_carp	0	24	0.01	7.05	9.46148	6.93458e-08	2.53001e-06	GO:0005604//basement membrane	GO:0005515//protein binding	GO:0034329//cell junction assembly;GO:0032502//developmental process	gi|326678038|ref|XP_700808.5|/0/PREDICTED: laminin subunit beta-3 [Danio rerio]
Unigene29637_Grass_carp	0	21	0.01	6.17	9.26913	5.4478e-07	1.7457e-05	-	-	-	-
Unigene30722_Grass_carp	0	21	0.01	6.17	9.26913	5.4478e-07	1.74262e-05	GO:0005921//gap junction	-	-	gi|55251161|emb|CAH69063.1|/5.63551e-120/novel connexin family protein [Danio rerio]
Unigene27054_Grass_carp	0	20	0.01	5.88	9.19967	1.08298e-06	3.27945e-05	GO:0005737//cytoplasm;GO:0032587//ruffle membrane;GO:0005884//actin filament;GO:0005925//focal adhesion	GO:0005509//calcium ion binding;GO:0051015//actin filament binding	-	gi|40353235|ref|NP_942571.1|/5.91976e-76/allograft inflammatory factor 1-like [Danio rerio]
Unigene24195_Grass_carp	0	20	0.01	5.88	9.19967	1.08298e-06	3.27399e-05	-	-	-	-
Unigene24744_Grass_carp	0	19	0.01	5.58	9.12412	2.1529e-06	6.13104e-05	GO:0005576//extracellular region	GO:0004252//serine-type endopeptidase activity	GO:0006956//complement activation;GO:0009617//response to bacterium;GO:0006508//proteolysis	gi|379772065|gb|AFD18592.1|/4.29283e-172/Bf/C2A3 [Ctenopharyngodon idella]
Unigene7901_Grass_carp	0	18	0.01	5.29	9.04712	4.27978e-06	0.000114184	-	-	-	-
Unigene26293_Grass_carp	0	18	0.01	5.29	9.04712	4.27978e-06	0.000114017	-	-	-	-
CL2599.Contig1_Grass_carp	0	18	0.01	5.29	9.04712	4.27978e-06	0.00011385	-	-	-	-
Unigene9768_Grass_carp	0	17	0.01	4.99	8.9629	8.5079e-06	0.000213508	-	-	-	-
Unigene27476_Grass_carp	0	17	0.01	4.99	8.9629	8.5079e-06	0.000213214	GO:0005829//cytosol;GO:0005739//mitochondrion	GO:0005524//ATP binding;GO:0004832//valine-tRNA ligase activity	GO:0006438//valyl-tRNA aminoacylation	gi|326674754|ref|XP_682807.5|/0/PREDICTED: valyl-tRNA synthetase [Danio rerio]
CL4428.Contig2_Grass_carp	0	16	0.01	4.7	8.87652	1.69131e-05	0.000398049	GO:0016021//integral to membrane	GO:0004982//N-formyl peptide receptor activity	GO:0007186//G-protein coupled receptor protein signaling pathway	gi|130506314|ref|NP_001076281.1|/5.43265e-161/chemokine-like receptor 1 [Danio rerio]
CL1048.Contig1_Grass_carp	0	16	0.01	4.7	8.87652	1.69131e-05	0.000397534	-	-	-	gi|125837033|ref|XP_689559.2|/4.15639e-103/PREDICTED: interferon-induced GTP-binding protein Mx [Danio rerio]
Unigene23926_Grass_carp	0	15	0.01	4.41	8.78463	3.3622e-05	0.000729842	-	-	-	-
Unigene1621_Grass_carp	0	15	0.01	4.41	8.78463	3.3622e-05	0.000728972	-	-	-	-
Unigene847_Grass_carp	0	15	0.01	4.41	8.78463	3.3622e-05	0.000728103	-	-	-	-
Unigene1637_Grass_carp	0	15	0.01	4.41	8.78463	3.3622e-05	0.000727236	-	GO:0020037//heme binding;GO:0016712//oxidoreductase activity, acting on paired donors, with incorporation or reduction of molecular oxygen, reduced flavin or flavoprotein as one donor, and incorporation of one atom of oxygen;GO:0009055//electron carrier activity	GO:0055114//oxidation-reduction process	gi|81097742|gb|AAI09451.1|/1.02241e-73/Cyp2v1 protein [Danio rerio]
Unigene33160_Grass_carp	0	15	0.01	4.41	8.78463	3.3622e-05	0.000726371	-	-	-	-
Unigene6512_Grass_carp	21	852	6.24	250.29	5.32591	1.48131e-09	7.06402e-08	-	GO:0030414//peptidase inhibitor activity;GO:0005515//protein binding	-	gi|47086279|ref|NP_998042.1|/3.45005e-125/serpin peptidase inhibitor, clade B (ovalbumin), member 5, like [Danio rerio]
Unigene28297_Grass_carp	9	326	2.68	95.77	5.15927	2.76702e-06	7.72258e-05	-	-	-	-
CL3959.Contig1_Grass_carp	16	267	4.76	78.44	4.04256	3.64384e-08	1.40265e-06	-	-	-	gi|292612417|ref|XP_002661412.1|/2.33522e-87/PREDICTED: hypothetical protein LOC100332348 [Danio rerio]
Unigene24516_Grass_carp	136	2212	40.44	649.81	4.00616	1.2701e-13	1.06343e-11	GO:0034364//high-density lipoprotein particle	-	GO:0009617//response to bacterium;GO:0006953//acute-phase response	gi|4126698|dbj|BAA36700.1|/1.639e-53/serum amyloid A protein [Cyprinus carpio]
Unigene6716_Grass_carp	18	278	5.35	81.67	3.9322	1.01844e-08	4.2933e-07	-	-	-	-
Unigene53683_Grass_carp	5	74	1.49	21.74	3.86697	2.68054e-05	0.000602757	-	-	-	-
Unigene16686_Grass_carp	5	70	1.49	20.56	3.78646	2.68054e-05	0.000602012	-	-	-	gi|209733232|gb|ACI67485.1|/6.9603e-26/Immunoglobulin superfamily member 6 precursor [Salmo salar]
Unigene25673_Grass_carp	4	51	1.19	14.98	3.654	4.48248e-05	0.000927587	-	-	-	gi|117606169|ref|NP_001071049.1|/9.77528e-107/platelet receptor Gi24 precursor [Danio rerio]
CL1336.Contig4_Grass_carp	324	2849	96.34	836.94	3.11892	0	0	GO:0005615//extracellular space;GO:0005737//cytoplasm;GO:0005584//collagen type I	GO:0005201//extracellular matrix structural constituent;GO:0048407//platelet-derived growth factor binding;GO:0042802//identical protein binding	GO:0043589//skin morphogenesis;GO:0060351//cartilage development involved in endochondral bone morphogenesis;GO:0001957//intramembranous ossification;GO:0007605//sensory perception of sound;GO:0030278//regulation of ossification;GO:0090263//positive regulation of canonical Wnt receptor signaling pathway;GO:0034505//tooth mineralization;GO:0001649//osteoblast differentiation;GO:0001568//blood vess…	gi|300810921|gb|ADK35755.1|/0/collagen type I alpha 1 [Ctenopharyngodon idella]
Unigene31033_Grass_carp	8	70	2.38	20.56	3.11081	4.99058e-06	0.000131032	-	-	-	-
Unigene802_Grass_carp	4	35	1.19	10.28	3.11081	4.50504e-05	0.000931195	-	GO:0004197//cysteine-type endopeptidase activity	GO:0006508//proteolysis	gi|62955235|ref|NP_001017633.1|/0/uncharacterized protein LOC550326 precursor [Danio rerio]
CL930.Contig5_Grass_carp	13	112	3.87	32.9	3.08768	2.40604e-07	8.21717e-06	-	-	-	-
CL4005.Contig1_Grass_carp	48	398	14.27	116.92	3.03446	8.08242e-14	6.99283e-12	GO:0044444//cytoplasmic part;GO:0005634//nucleus	GO:0004620//phospholipase activity;GO:0008081//phosphoric diester hydrolase activity;GO:0046872//metal ion binding;GO:0004392//heme oxygenase (decyclizing) activity;GO:0005515//protein binding	GO:0048660//regulation of smooth muscle cell proliferation;GO:0002698;GO:0050776//regulation of immune response;GO:0043392//negative regulation of DNA binding;GO:0042592//homeostatic process;GO:0006916//anti-apoptosis;GO:0001666//response to hypoxia;GO:0006979//response to oxidative stress;GO:0010033//response to organic substance;GO:0008285//negative regulation of cell proliferation;GO:0048522;G…	gi|189011582|ref|NP_001120988.1|/1.45524e-131/heme oxygenase 1 [Danio rerio]
CL5291.Contig1_Grass_carp	5	41	1.49	12.04	3.01445	2.68362e-05	0.000601217	-	-	-	-
CL1336.Contig1_Grass_carp	674	5409	200.42	1588.97	2.98699	0	0	GO:0005581//collagen	GO:0005201//extracellular matrix structural constituent	-	gi|301033167|gb|ADK48763.1|/0/collagen type I alpha 2 [Ctenopharyngodon idella]
Unigene7183_Grass_carp	5	38	1.49	11.16	2.90495	2.69782e-05	0.000603654	GO:0048471//perinuclear region of cytoplasm;GO:0005886//plasma membrane	GO:0005164//tumor necrosis factor receptor binding	GO:0006915//apoptosis;GO:0006955//immune response;GO:0048522;GO:0007275//multicellular organismal development	gi|115496536|ref|NP_001070075.1|/5.59811e-79/tumor necrosis factor ligand superfamily member 12 [Danio rerio]
Unigene25223_Grass_carp	16	118	4.76	34.66	2.86424	3.64384e-08	1.40562e-06	GO:0005576//extracellular region	-	GO:0007275//multicellular organismal development	gi|89130452|gb|AAI14288.1|/0/Olfactomedin-like 3 [Danio rerio]
Unigene17230_Grass_carp	314	2245	93.37	659.5	2.82034	0	0	GO:0005856//cytoskeleton;GO:0005737//cytoplasm	GO:0003779//actin binding	GO:0042989//sequestering of actin monomers	gi|260064041|ref|NP_001159390.1|/1.34308e-14/beta thymosin-like protein 2 [Danio rerio]
CL2985.Contig1_Grass_carp	13	93	3.87	27.32	2.81955	2.40604e-07	8.20175e-06	GO:0005576//extracellular region	GO:0005178//integrin binding	GO:0016337//cell-cell adhesion;GO:0045198//establishment of epithelial cell apical/basal polarity;GO:0001757//somite specification;GO:0035050//embryonic heart tube development;GO:0003007//heart morphogenesis	gi|190338028|gb|AAI62574.1|/0/Fn1 protein [Danio rerio]
Unigene25982_Grass_carp	11	78	3.27	22.91	2.80861	8.27202e-07	2.55603e-05	GO:0031012//extracellular matrix	GO:0004222//metalloendopeptidase activity;GO:0005509//calcium ion binding;GO:0008270//zinc ion binding	GO:0009790//embryo development;GO:0048246//macrophage chemotaxis;GO:0006508//proteolysis	gi|33324363|gb|AAQ07962.1|/0/matrix metalloproteinase 13 [Danio rerio]
Unigene14368_Grass_carp	10	70	2.97	20.56	2.79131	1.51907e-06	4.46601e-05	GO:0016020//membrane	GO:0003755//peptidyl-prolyl cis-trans isomerase activity;GO:0005528//FK506 binding	GO:0006457//protein folding;GO:0018208//peptidyl-proline modification;GO:0042221//response to chemical stimulus	gi|59276032|ref|NP_001012249.1|/4.17304e-94/peptidyl-prolyl cis-trans isomerase FKBP11 precursor [Danio rerio]
Unigene23664_Grass_carp	7	49	2.08	14.39	2.79041	8.89674e-06	0.000222345	-	-	-	gi|193480074|gb|ACF18029.1|/0/transferrin [Ctenopharyngodon idella]
Unigene28601_Grass_carp	34	237	10.11	69.62	2.78372	4.88054e-13	3.57559e-11	-	-	-	-
Unigene23449_Grass_carp	15	99	4.46	29.08	2.70491	6.86206e-08	2.50859e-06	-	-	-	-
Unigene26530_Grass_carp	7	46	2.08	13.51	2.69937	8.92048e-06	0.000222632	-	-	-	-
Unigene27883_Grass_carp	6	39	1.78	11.46	2.68666	1.59777e-05	0.000378981	-	-	-	-
Unigene6434_Grass_carp	6	38	1.78	11.16	2.64839	1.62587e-05	0.000385142	-	-	-	-
Unigene24583_Grass_carp	15	94	4.46	27.61	2.63008	6.86206e-08	2.51364e-06	GO:0005615//extracellular space;GO:0005578//proteinaceous extracellular matrix	GO:0050840//extracellular matrix binding;GO:0005515//protein binding;GO:0005539//glycosaminoglycan binding	GO:0019800//peptide cross-linking via chondroitin 4-sulfate glycosaminoglycan;GO:0060028//convergent extension involved in axis elongation;GO:0051216//cartilage development	gi|359465427|dbj|BAL40899.1|/5.78966e-40/decorin variant 1 [Carassius auratus]
Unigene7381_Grass_carp	5	31	1.49	9.11	2.61214	3.5568e-05	0.000761172	-	-	-	-
Unigene23792_Grass_carp	73	435	21.71	127.79	2.55734	0	0	-	-	-	gi|46361704|gb|AAS89347.1|/8.97273e-68/14kDa apolipoprotein [Ctenopharyngodon idella]
Unigene29749_Grass_carp	7	41	2.08	12.04	2.53318	9.34012e-06	0.000232786	GO:0005794//Golgi apparatus;GO:0005576//extracellular region	-	GO:0035118//embryonic pectoral fin morphogenesis	gi|62202381|gb|AAH92972.1|/4.71882e-111/LOC553370 protein, partial [Danio rerio]
Unigene12846_Grass_carp	7	40	2.08	11.75	2.49801	9.65946e-06	0.000239431	-	-	-	-
Unigene25429_Grass_carp	6	34	1.78	9.99	2.48861	2.14168e-05	0.000494437	-	-	-	-
Unigene15695_Grass_carp	9	50	2.68	14.69	2.45453	2.80688e-06	7.79789e-05	GO:0005764//lysosome	GO:0004197//cysteine-type endopeptidase activity	GO:0006955//immune response;GO:0006508//proteolysis	gi|47550737|ref|NP_999887.1|/0/dipeptidyl peptidase 1 precursor [Danio rerio]
CL4266.Contig1_Grass_carp	13	70	3.87	20.56	2.40943	2.40716e-07	8.1902e-06	-	-	-	gi|348527508|ref|XP_003451261.1|/2.1563e-43/PREDICTED: hypothetical protein LOC100705516 [Oreochromis niloticus]
Unigene22113_Grass_carp	8	43	2.38	12.63	2.40782	5.49398e-06	0.00014342	-	-	-	-
Unigene16066_Grass_carp	8	43	2.38	12.63	2.40782	5.49398e-06	0.000143214	GO:0000786//nucleosome;GO:0005576//extracellular region;GO:0005634//nucleus	GO:0003677//DNA binding	GO:0006805//xenobiotic metabolic process;GO:0006334//nucleosome assembly;GO:0050829//defense response to Gram-negative bacterium;GO:0050830//defense response to Gram-positive bacterium	gi|197247235|gb|AAI65266.1|/1.33419e-91/Zgc:110380 protein [Danio rerio]
Unigene3704_Grass_carp	6	32	1.78	9.4	2.40078	3.24714e-05	0.000709955	-	-	-	-
Unigene29319_Grass_carp	9	48	2.68	14.1	2.39539	2.88142e-06	7.98057e-05	GO:0005634//nucleus	GO:0003677//DNA binding	GO:0006355//regulation of transcription, DNA-dependent	gi|47937819|gb|AAH71286.1|/2.11843e-66/Id1 protein [Danio rerio]
CL5286.Contig1_Grass_carp	19	101	5.65	29.67	2.39268	5.36516e-09	2.36028e-07	GO:0016021//integral to membrane;GO:0005922//connexon complex	-	GO:0007154//cell communication	gi|238550110|ref|NP_001025381.2|/1.44789e-133/gap junction Cx32.2 protein [Danio rerio]
Unigene27086_Grass_carp	10	53	2.97	15.57	2.39023	1.54518e-06	4.53545e-05	-	-	-	-
Unigene12660_Grass_carp	19	99	5.65	29.08	2.3637	5.36518e-09	2.35459e-07	-	-	-	-
Unigene18179_Grass_carp	16	83	4.76	24.38	2.35666	3.64424e-08	1.39984e-06	-	-	-	-
Unigene42845_Grass_carp	6	31	1.78	9.11	2.35557	4.4153e-05	0.000916818	-	-	-	-
Unigene12563_Grass_carp	12	60	3.57	17.63	2.30404	4.5388e-07	1.47523e-05	-	-	-	-
Unigene17599_Grass_carp	134	660	39.85	193.88	2.28251	0	0	-	-	-	gi|318064898|ref|NP_001188145.1|/1.78406e-59/plac8-like protein 1 [Ictalurus punctatus]
Unigene28166_Grass_carp	58	284	17.25	83.43	2.27397	0	0	-	-	-	-
Unigene21811_Grass_carp	7	34	2.08	9.99	2.2639	2.68214e-05	0.000601627	-	-	-	-
Unigene6227_Grass_carp	85	413	25.28	121.32	2.26275	0	0	-	-	-	-
Unigene13829_Grass_carp	41	198	12.19	58.17	2.25458	1.29452e-13	1.07891e-11	GO:0016021//integral to membrane	GO:0008430//selenium binding;GO:0004800//thyroxine 5'-deiodinase activity	GO:0006590//thyroid hormone generation;GO:0045454//cell redox homeostasis;GO:0042446//hormone biosynthetic process;GO:0055114//oxidation-reduction process	gi|52630451|ref|NP_997954.2|/9.53957e-142/type II iodothyronine deiodinase [Danio rerio]
Unigene7156_Grass_carp	25	120	7.43	35.25	2.24619	1.12018e-10	6.03934e-09	-	-	-	-
Unigene26034_Grass_carp	62	291	18.44	85.49	2.21292	0	0	GO:0005615//extracellular space	GO:0005125//cytokine activity	-	gi|86558938|gb|ABD03952.1|/3.69656e-65/granulin [Carassius auratus]
Unigene20389_Grass_carp	172	787	51.15	231.19	2.17627	9.32588e-15	8.51467e-13	GO:0031012//extracellular matrix	GO:0008270//zinc ion binding;GO:0004222//metalloendopeptidase activity	GO:0009617//response to bacterium;GO:0006508//proteolysis;GO:0002633//positive regulation of granuloma formation;GO:0048522;GO:0032501//multicellular organismal process	gi|315585126|gb|ADU34085.1|/0/matrix metalloproteinase 9 [Ctenopharyngodon idella]
Unigene20924_Grass_carp	26	118	7.73	34.66	2.16473	5.88828e-11	3.2518e-09	-	-	-	-
Unigene29277_Grass_carp	27	122	8.03	35.84	2.1581	3.10088e-11	1.78291e-09	GO:0005833//hemoglobin complex;GO:0005634//nucleus	GO:0003677//DNA binding;GO:0005344//oxygen transporter activity;GO:0019825//oxygen binding;GO:0003700//sequence-specific DNA binding transcription factor activity;GO:0020037//heme binding	GO:0001666//response to hypoxia;GO:0030097//hemopoiesis;GO:0006355//regulation of transcription, DNA-dependent;GO:0015671//oxygen transport	gi|22135546|gb|AAM93253.1|/1.77257e-80/beta globin [Ctenopharyngodon idella]
Unigene30144_Grass_carp	10	45	2.97	13.22	2.15419	3.07204e-06	8.45695e-05	GO:0005829//cytosol;GO:0005625//soluble fraction	GO:0048037//cofactor binding;GO:0000166//nucleotide binding;GO:0004799//thymidylate synthase activity;GO:0005542//folic acid binding	GO:0046078//dUMP metabolic process;GO:0048589//developmental growth;GO:0006206//pyrimidine base metabolic process;GO:0031100//organ regeneration;GO:0007568//aging;GO:0051216//cartilage development;GO:0046683//response to organophosphorus;GO:0019088//immortalization of host cell by virus;GO:0051384//response to glucocorticoid stimulus;GO:0060574//intestinal epithelial cell maturation;GO:0060041//r…	gi|29124532|gb|AAH49026.1|/3.65908e-176/Tyms protein [Danio rerio]
Unigene45948_Grass_carp	10	45	2.97	13.22	2.15419	3.07204e-06	8.44416e-05	-	-	-	-
Unigene24054_Grass_carp	8	36	2.38	10.58	2.15231	2.3365e-05	0.000534658	-	-	-	-
Unigene25858_Grass_carp	67	300	19.92	88.13	2.14542	0	0	GO:0005625//soluble fraction;GO:0005875//microtubule associated complex;GO:0012505//endomembrane system;GO:0030425//dendrite;GO:0000421//autophagic vacuole membrane;GO:0030424//axon;GO:0005626//insoluble fraction;GO:0031410//cytoplasmic vesicle;GO:0043025//neuronal cell body;GO:0005874//microtubule	GO:0008017//microtubule binding;GO:0019904//protein domain specific binding	GO:0032092//positive regulation of protein binding;GO:0006914//autophagy	gi|41054555|ref|NP_955898.1|/6.75354e-61/microtubule-associated proteins 1A/1B light chain 3B [Danio rerio]
Unigene30653_Grass_carp	15	67	4.46	19.68	2.14161	7.30378e-08	2.64875e-06	-	-	-	gi|348519501|ref|XP_003447269.1|/1.29868e-31/PREDICTED: protein FAM167A-like [Oreochromis niloticus]
Unigene35548_Grass_carp	13	58	3.87	17.04	2.13852	2.91058e-07	9.73892e-06	-	-	-	-
Unigene102_Grass_carp	9	40	2.68	11.75	2.13236	9.60012e-06	0.000238285	-	-	-	gi|292623403|ref|XP_002665292.1|/1.05039e-33/PREDICTED: urokinase plasminogen activator surface receptor-like [Danio rerio]
Unigene27818_Grass_carp	87	386	25.87	113.39	2.13194	0	0	-	-	-	-
Unigene26194_Grass_carp	15	66	4.46	19.39	2.1202	7.5843e-08	2.73411e-06	-	GO:0005125//cytokine activity	GO:0048522;GO:0006935//chemotaxis	gi|289547707|ref|NP_001166147.1|/4.48204e-22/chemokine CCL-C25a precursor [Danio rerio]
Unigene33417_Grass_carp	13	57	3.87	16.74	2.11289	3.23162e-07	1.07145e-05	-	-	-	-
Unigene26012_Grass_carp	268	1169	79.69	343.41	2.10746	8.88178e-15	8.15015e-13	GO:0044421//extracellular region part	GO:0004871//signal transducer activity;GO:0008022//protein C-terminus binding;GO:0002020//protease binding;GO:0043236//laminin binding	GO:0030502//negative regulation of bone mineralization;GO:0001938//positive regulation of endothelial cell proliferation;GO:0045766//positive regulation of angiogenesis;GO:0043123//positive regulation of I-kappaB kinase/NF-kappaB cascade;GO:0010466//negative regulation of peptidase activity	gi|292622010|ref|XP_002664851.1|/1.74429e-42/PREDICTED: extracellular matrix protein 1-like [Danio rerio]
Unigene24682_Grass_carp	12	52	3.57	15.28	2.09765	8.05548e-07	2.50188e-05	-	-	-	gi|326675837|ref|XP_003200446.1|/1.05189e-33/PREDICTED: hypothetical protein LOC100537739 [Danio rerio]
Unigene74_Grass_carp	9	39	2.68	11.46	2.0963	1.39749e-05	0.000334532	GO:0005829//cytosol;GO:0005852//eukaryotic translation initiation factor 3 complex	GO:0005515//protein binding;GO:0003743//translation initiation factor activity	GO:0006413//translational initiation	gi|41055012|ref|NP_957508.1|/3.38082e-123/eukaryotic translation initiation factor 3 subunit J-A [Danio rerio]
Unigene17871_Grass_carp	19	81	5.65	23.79	2.07403	5.60874e-09	2.45555e-07	GO:0005833//hemoglobin complex	GO:0005344//oxygen transporter activity;GO:0020037//heme binding;GO:0019825//oxygen binding	GO:0015671//oxygen transport;GO:0001666//response to hypoxia	gi|22135554|gb|AAM93257.1|/3.2096e-71/alpha globin [Ctenopharyngodon idella]
Unigene26687_Grass_carp	74	307	22	90.19	2.03546	0	0	GO:0005576//extracellular region;GO:0005764//lysosome	GO:0004197//cysteine-type endopeptidase activity	GO:0006508//proteolysis	gi|139002720|dbj|BAF51966.1|/2.80936e-91/cathepsin K [Carassius auratus]
Unigene14191_Grass_carp	21	87	6.24	25.56	2.03427	1.57328e-09	7.44399e-08	GO:0005634//nucleus	-	GO:0007067//mitosis;GO:0051301//cell division	gi|162423638|gb|ABX89586.1|/9.00051e-174/cyclin B [Cyprinus carpio]
Unigene282_Grass_carp	14	58	4.16	17.04	2.03427	2.6227e-07	8.87371e-06	-	-	-	-
Unigene10379_Grass_carp	9	37	2.68	10.87	2.02005	3.2541e-05	0.000710622	-	GO:0016301//kinase activity	GO:0016310//phosphorylation	gi|321117263|ref|NP_001189413.1|/6.49071e-94/cyclin-dependent kinase 2-interacting protein-like [Danio rerio]
Unigene2301_Grass_carp	9	37	2.68	10.87	2.02005	3.2541e-05	0.000709769	-	-	-	-
Unigene6927_Grass_carp	10	41	2.97	12.04	2.0193	1.25535e-05	0.000304113	GO:0016021//integral to membrane;GO:0044421//extracellular region part	GO:0004872//receptor activity;GO:0005488//binding	GO:0010033//response to organic substance;GO:0051179//localization;GO:0007596//blood coagulation;GO:0007165//signal transduction;GO:0009628//response to abiotic stimulus;GO:0048522;GO:0009719;GO:0008152//metabolic process;GO:0032502//developmental process	gi|169158788|emb|CAQ15467.1|/3.14517e-66/novel protein (zgc:112151) [Danio rerio]
Unigene6346_Grass_carp	23	94	6.84	27.61	2.01312	4.28748e-10	2.15191e-08	GO:0005882//intermediate filament	GO:0005198//structural molecule activity	-	gi|41055898|ref|NP_956862.1|/0/keratin-like [Danio rerio]
Unigene20133_Grass_carp	94	379	27.95	111.34	1.99405	0	0	GO:0044425//membrane part;GO:0005886//plasma membrane	-	-	gi|94536960|ref|NP_001035404.1|/3.63899e-09/claudin 15 precursor [Danio rerio]
Unigene20008_Grass_carp	71	286	21.11	84.02	1.99281	0	0	GO:0005829//cytosol;GO:0005730//nucleolus;GO:0072357//PTW/PP1 phosphatase complex;GO:0000164//protein phosphatase type 1 complex;GO:0070688//MLL5-L complex;GO:0042587//glycogen granule	GO:0046872//metal ion binding;GO:0005515//protein binding;GO:0017018//myosin phosphatase activity;GO:0050115//myosin-light-chain-phosphatase activity	GO:0006470//protein dephosphorylation;GO:0007049//cell cycle;GO:0005979//regulation of glycogen biosynthetic process;GO:0005981//regulation of glycogen catabolic process;GO:0051301//cell division;GO:0019433//triglyceride catabolic process	gi|146285371|gb|ABQ18261.1|/0/protein serine/threonine phosphatase-1 catalytic subunit beta isoform [Carassius auratus]
CL4847.Contig3_Grass_carp	14	56	4.16	16.45	1.98343	4.7572e-07	1.53523e-05	-	-	-	-
Unigene6292_Grass_carp	18	72	5.35	21.15	1.98305	1.7195e-08	7.0364e-07	-	-	-	-
Unigene24310_Grass_carp	49	195	14.57	57.28	1.97503	1.35447e-14	1.22435e-12	GO:0016023//cytoplasmic membrane-bounded vesicle;GO:0005886//plasma membrane	GO:0008237//metallopeptidase activity	GO:0016337//cell-cell adhesion;GO:0050794//regulation of cellular process	gi|326672244|ref|XP_003199619.1|/0/PREDICTED: disintegrin and metalloproteinase domain-containing protein 8-like [Danio rerio]
Unigene52297_Grass_carp	19	75	5.65	22.03	1.96315	9.61352e-09	4.08103e-07	-	-	-	-
Unigene23674_Grass_carp	1003	3955	298.25	1161.84	1.96182	3.61266e-13	2.74638e-11	GO:0005764//lysosome	GO:0004674//protein serine/threonine kinase activity;GO:0004197//cysteine-type endopeptidase activity	GO:0042446//hormone biosynthetic process;GO:0042359//vitamin D metabolic process;GO:0006508//proteolysis;GO:0043524//negative regulation of neuron apoptosis	gi|220678837|emb|CAX13485.1|/0/legumain [Danio rerio]
Unigene13733_Grass_carp	15	59	4.46	17.33	1.95816	2.77796e-07	9.34681e-06	-	-	-	-
Unigene30531_Grass_carp	11	43	3.27	12.63	1.94949	1.1485e-05	0.000279346	GO:0005634//nucleus	-	GO:0006355//regulation of transcription, DNA-dependent	gi|348578826|ref|XP_003475183.1|/5.73318e-08/PREDICTED: transcription factor EC-like isoform 2 [Cavia porcellus]
Unigene26706_Grass_carp	64	250	19.03	73.44	1.94829	0	0	-	-	-	-
Unigene7776_Grass_carp	32	125	9.52	36.72	1.94753	1.49547e-12	1.01385e-10	-	-	-	-
Unigene6608_Grass_carp	16	62	4.76	18.21	1.9357	1.62312e-07	5.62796e-06	GO:0005622//intracellular	GO:0004869//cysteine-type endopeptidase inhibitor activity	GO:0010951//negative regulation of endopeptidase activity	gi|116267939|ref|NP_001070742.1|/5.7553e-33/uncharacterized protein LOC768128 [Danio rerio]
Unigene18647_Grass_carp	122	472	36.28	138.66	1.93431	0	0	GO:0005578//proteinaceous extracellular matrix	-	GO:0030199//collagen fibril organization;GO:0048596//embryonic camera-type eye morphogenesis	gi|56208080|emb|CAI21339.1|/9.64855e-180/novel protein similar to vertebrate lumican (LUM) [Danio rerio]
Unigene28420_Grass_carp	50	191	14.87	56.11	1.91585	1.15463e-14	1.04893e-12	-	-	-	-
Unigene26285_Grass_carp	47	179	13.98	52.58	1.91115	0	0	-	-	-	-
Unigene15333_Grass_carp	72	273	21.41	80.2	1.90532	0	0	-	-	-	-
Unigene27391_Grass_carp	113	425	33.6	124.85	1.89366	1.74749e-13	1.41742e-11	GO:0031526//brush border membrane;GO:0005624//membrane fraction;GO:0005615//extracellular space;GO:0005794//Golgi apparatus;GO:0005905//coated pit;GO:0030139//endocytic vesicle;GO:0005768//endosome;GO:0005783//endoplasmic reticulum;GO:0016324//apical plasma membrane	GO:0030492//hemoglobin binding;GO:0004872//receptor activity;GO:0042954//lipoprotein transporter activity	GO:0042953//lipoprotein transport;GO:0010165//response to X-ray;GO:0010951//negative regulation of endopeptidase activity;GO:0006898//receptor-mediated endocytosis;GO:0046879//hormone secretion;GO:0031100//organ regeneration;GO:0033280//response to vitamin D;GO:0032526//response to retinoic acid;GO:0007568//aging;GO:0008283//cell proliferation;GO:0030900//forebrain development;GO:0020028//hemoglo…	gi|348508901|ref|XP_003441991.1|/0/PREDICTED: low-density lipoprotein receptor-related protein 2-like [Oreochromis niloticus]
Unigene19217_Grass_carp	11	41	3.27	12.04	1.88047	2.80366e-05	0.000622735	-	-	-	-
Unigene29292_Grass_carp	36	134	10.7	39.36	1.87912	2.28484e-13	1.81281e-11	GO:0005737//cytoplasm	GO:0008289//lipid binding;GO:0005215//transporter activity	GO:0042750;GO:0006810//transport;GO:0006656//phosphatidylcholine biosynthetic process	gi|384096460|gb|AFH66779.1|/1.13904e-65/fatty-acid binding protein 3b [Cyprinus carpio]
CL3282.Contig1_Grass_carp	20	74	5.95	21.74	1.86939	1.91158e-08	7.75255e-07	GO:0005730//nucleolus;GO:0016607//nuclear speck;GO:0005737//cytoplasm	GO:0003729//mRNA binding;GO:0005515//protein binding;GO:0000166//nucleotide binding	GO:0006915//apoptosis;GO:0000381//regulation of alternative nuclear mRNA splicing, via spliceosome	gi|157888748|emb|CAP09385.1|/0/novel protein similar to human RNA binding motif protein 25 (RBM25, zgc:56208) [Danio rerio]
Unigene25967_Grass_carp	28	103	8.33	30.26	1.86102	4.45938e-11	2.50844e-09	GO:0005764//lysosome	GO:0043169//cation binding;GO:0004336//galactosylceramidase activity	GO:0006683//galactosylceramide catabolic process;GO:0005975//carbohydrate metabolic process	gi|82079001|sp|Q5SNX7.1|GALC_DANRE/3.26856e-122/RecName: Full=Galactocerebrosidase; Short=GALCERase; AltName: Full=Galactosylceramidase; Flags: Precursor
Unigene22900_Grass_carp	15	55	4.46	16.16	1.85731	1.40817e-06	4.18055e-05	-	-	-	-
Unigene18409_Grass_carp	17	62	5.06	18.21	1.84752	3.19742e-07	1.06205e-05	-	-	-	gi|192451505|ref|NP_001122247.1|/6.99685e-73/uncharacterized protein LOC792613 precursor [Danio rerio]
Unigene24623_Grass_carp	11	40	3.27	11.75	1.8453	4.40164e-05	0.000915027	-	-	-	gi|56207501|emb|CAI20698.1|/3.73493e-49/novel transcript [Danio rerio]
Unigene16930_Grass_carp	302	1096	89.8	321.97	1.84214	4.05232e-13	3.05505e-11	GO:0005615//extracellular space	GO:0008009//chemokine activity	GO:0006955//immune response	gi|318056282|ref|NP_001186964.1|/1.43219e-35/chemokine CCL-C11a precursor [Danio rerio]
Unigene492_Grass_carp	20	72	5.95	21.15	1.8297	4.32146e-08	1.65298e-06	-	-	-	-
Unigene6259_Grass_carp	95	338	28.25	99.29	1.8134	0	0	-	GO:0043236//laminin binding;GO:0016936//galactoside binding	GO:0048741//skeletal muscle fiber development;GO:0002040//sprouting angiogenesis	gi|47939397|gb|AAH71424.1|/8.9063e-59/Lgals1l2 protein [Danio rerio]
CL1475.Contig1_Grass_carp	22	78	6.54	22.91	1.80861	1.51214e-08	6.2441e-07	GO:0009986//cell surface;GO:0000015//phosphopyruvate hydratase complex	GO:0004634//phosphopyruvate hydratase activity;GO:0000287//magnesium ion binding	GO:0006096//glycolysis	gi|48762657|ref|NP_997887.1|/6.94891e-151/alpha-enolase [Danio rerio]
Unigene21126_Grass_carp	15	53	4.46	15.57	1.80365	3.38966e-06	9.21957e-05	-	-	-	-
Unigene28485_Grass_carp	108	377	32.11	110.75	1.78621	0	0	-	-	-	gi|68385539|ref|XP_697952.1|/1.47884e-22/PREDICTED: hypothetical protein LOC569467 [Danio rerio]
Unigene28181_Grass_carp	19	66	5.65	19.39	1.77899	2.65898e-07	8.97974e-06	-	-	-	-
Unigene27667_Grass_carp	15	52	4.46	15.28	1.77653	5.26912e-06	0.000137748	-	-	-	-
Unigene24261_Grass_carp	13	45	3.87	13.22	1.77232	2.37368e-05	0.000541801	GO:0045121//membrane raft;GO:0005624//membrane fraction;GO:0005615//extracellular space;GO:0005764//lysosome;GO:0005794//Golgi apparatus;GO:0030425//dendrite;GO:0043025//neuronal cell body;GO:0030424//axon;GO:0008021//synaptic vesicle;GO:0005634//nucleus	GO:0008474//palmitoyl-(protein) hydrolase activity;GO:0016290//palmitoyl-CoA hydrolase activity	GO:0044257//cellular protein catabolic process;GO:0051181//cofactor transport;GO:0007269//neurotransmitter secretion;GO:0007625//grooming behavior;GO:0016042//lipid catabolic process;GO:0006309//DNA fragmentation involved in apoptotic nuclear change;GO:0048549//positive regulation of pinocytosis;GO:0015031//protein transport;GO:0008306//associative learning;GO:0043524//negative regulation of neur…	gi|47086993|ref|NP_998504.1|/3.06347e-157/palmitoyl-protein thioesterase 1 precursor [Danio rerio]
Unigene18625_Grass_carp	62	214	18.44	62.87	1.76953	0	0	-	-	-	-
Unigene40925_Grass_carp	16	55	4.76	16.16	1.76339	3.10246e-06	8.51489e-05	-	-	-	-
Unigene49173_Grass_carp	23	79	6.84	23.21	1.76268	2.11342e-08	8.49529e-07	-	-	-	-
Unigene6420_Grass_carp	21	72	6.24	21.15	1.76104	9.29864e-08	3.29975e-06	-	-	-	-
Unigene6293_Grass_carp	52	178	15.46	52.29	1.75799	2.66454e-14	2.39664e-12	-	-	-	-
Unigene17337_Grass_carp	281	955	83.56	280.55	1.74737	0	0	GO:0005615//extracellular space;GO:0005604//basement membrane	GO:0005509//calcium ion binding	GO:0030916//otic vesicle formation;GO:0048752//semicircular canal morphogenesis;GO:0060037//pharyngeal system development;GO:0007165//signal transduction;GO:0032474//otolith morphogenesis;GO:0051216//cartilage development	gi|46561992|gb|AAT01213.1|/1.73637e-172/SPARC [Danio rerio]
CL2920.Contig2_Grass_carp	13	44	3.87	12.93	1.74032	3.69386e-05	0.000784039	-	GO:0003677//DNA binding;GO:0005524//ATP binding;GO:0004386//helicase activity	GO:0002281//macrophage activation involved in immune response;GO:0045892//negative regulation of transcription, DNA-dependent;GO:0050727//regulation of inflammatory response	gi|326678527|ref|XP_001342116.4|/0/PREDICTED: protein strawberry notch homolog 2-like [Danio rerio]
Unigene22161_Grass_carp	13	44	3.87	12.93	1.74032	3.69386e-05	0.000783124	GO:0005634//nucleus	GO:0003700//sequence-specific DNA binding transcription factor activity;GO:0046982//protein heterodimerization activity	GO:0000122//negative regulation of transcription from RNA polymerase II promoter;GO:0001701//in utero embryonic development	gi|18858577|ref|NP_571662.1|/2.24814e-152/GA-binding protein alpha chain [Danio rerio]
Unigene23731_Grass_carp	13	44	3.87	12.93	1.74032	3.69386e-05	0.000782211	GO:0043229//intracellular organelle;GO:0005737//cytoplasm	GO:0008092//cytoskeletal protein binding;GO:0031625//ubiquitin protein ligase binding	GO:0030036//actin cytoskeleton organization	gi|121583715|ref|NP_001073541.1|/1.04158e-83/uncharacterized protein LOC790927 [Danio rerio]
Unigene29361_Grass_carp	59	198	17.54	58.17	1.72963	0	0	GO:0030126//COPI vesicle coat	GO:0005515//protein binding;GO:0005198//structural molecule activity	GO:0006891//intra-Golgi vesicle-mediated transport;GO:0006890//retrograde vesicle-mediated transport, Golgi to ER;GO:0015031//protein transport	gi|55925267|ref|NP_001007365.1|/1.55296e-159/coatomer subunit epsilon [Danio rerio]
Unigene27087_Grass_carp	89	298	26.46	87.54	1.72613	0	0	-	-	-	-
Unigene26612_Grass_carp	20	67	5.95	19.68	1.72577	3.74744e-07	1.2357e-05	-	-	-	-
Unigene28251_Grass_carp	69	231	20.52	67.86	1.72553	0	0	GO:0044464//cell part	-	-	gi|326667992|ref|XP_693173.5|/8.10219e-62/PREDICTED: leucine-rich repeat neuronal protein 4-like [Danio rerio]
Unigene24366_Grass_carp	47	157	13.98	46.12	1.72203	0	0	-	-	-	gi|109639159|ref|NP_001025352.2|/1.60693e-84/procollagen C-endopeptidase enhancer precursor [Danio rerio]
CL2122.Contig1_Grass_carp	39	130	11.6	38.19	1.71907	1.50302e-12	1.01518e-10	GO:0042599//lamellar body;GO:0030140//trans-Golgi network transport vesicle;GO:0005624//membrane fraction;GO:0005764//lysosome;GO:0042175//nuclear membrane-endoplasmic reticulum network;GO:0005829//cytosol;GO:0005770//late endosome;GO:0005795//Golgi stack;GO:0005769//early endosome;GO:0048471//perinuclear region of cytoplasm;GO:0005791//rough endoplasmic reticulum;GO:0016324//apical plasma membra…	GO:0005525//GTP binding;GO:0001948//glycoprotein binding;GO:0019003//GDP binding;GO:0003924//GTPase activity	GO:0045176//apical protein localization;GO:0007269//neurotransmitter secretion;GO:0007589//body fluid secretion;GO:0015031//protein transport;GO:0006184//GTP catabolic process;GO:0007264//small GTPase mediated signal transduction;GO:0032880//regulation of protein localization;GO:0006895//Golgi to endosome transport	gi|41393147|ref|NP_958903.1|/2.70968e-120/ras-related protein Rab-14 [Danio rerio]
Unigene27534_Grass_carp	19	63	5.65	18.51	1.71198	9.79924e-07	2.98228e-05	GO:0044444//cytoplasmic part;GO:0005634//nucleus	GO:0005515//protein binding	-	gi|50539742|ref|NP_001002337.1|/9.69991e-133/HCLS1-associated protein X-1 [Danio rerio]
Unigene28937_Grass_carp	43	142	12.79	41.71	1.70538	2.66898e-13	2.0902e-11	-	-	-	gi|326675316|ref|XP_003200326.1|/1.12745e-12/PREDICTED: hypothetical protein LOC100534915 [Danio rerio]
Unigene25555_Grass_carp	70	230	20.81	67.57	1.69911	0	0	-	-	-	-
CL3752.Contig1_Grass_carp	16	52	4.76	15.28	1.68261	1.14626e-05	0.000279175	GO:0005777//peroxisome;GO:0016021//integral to membrane;GO:0005741//mitochondrial outer membrane;GO:0005792//microsome;GO:0043025//neuronal cell body;GO:0005783//endoplasmic reticulum	GO:0005524//ATP binding;GO:0004467//long-chain fatty acid-CoA ligase activity	GO:0015908//fatty acid transport;GO:0060136//embryonic process involved in female pregnancy;GO:0060996//dendritic spine development;GO:0019217//regulation of fatty acid metabolic process;GO:0019432//triglyceride biosynthetic process	gi|33311808|gb|AAH55392.1|/0/Acsl4l protein [Danio rerio]
Unigene15171_Grass_carp	86	279	25.57	81.96	1.68047	0	0	-	-	-	-
Unigene27790_Grass_carp	38	123	11.3	36.13	1.67687	1.29996e-11	7.7694e-10	-	-	-	-
Unigene28216_Grass_carp	145	466	43.12	136.89	1.66659	0	0	GO:0016324//apical plasma membrane;GO:0005783//endoplasmic reticulum;GO:0045121//membrane raft;GO:0005887//integral to plasma membrane;GO:0005730//nucleolus;GO:0005768//endosome	GO:0003785//actin monomer binding;GO:0042803//protein homodimerization activity;GO:0035662;GO:0008289//lipid binding;GO:0035663;GO:0004872//receptor activity;GO:0003713//transcription coactivator activity;GO:0015267//channel activity;GO:0046982//protein heterodimerization activity;GO:0019911//structural constituent of myelin sheath	GO:0090073//positive regulation of protein homodimerization activity;GO:2000340;GO:0032735//positive regulation of interleukin-12 production;GO:0050830//defense response to Gram-positive bacterium;GO:0043123//positive regulation of I-kappaB kinase/NF-kappaB cascade;GO:0001766//membrane raft polarization;GO:0034145//positive regulation of toll-like receptor 4 signaling pathway;GO:0070374//positive…	gi|52219098|ref|NP_001004625.1|/2.66114e-73/T-lymphocyte maturation-associated protein-like [Danio rerio]
Unigene6914_Grass_carp	81	260	24.09	76.38	1.66476	7.32748e-15	6.82733e-13	-	-	-	-
Unigene15977_Grass_carp	41	131	12.19	38.48	1.65841	4.25592e-12	2.66641e-10	-	-	-	-
Unigene10955_Grass_carp	16	51	4.76	14.98	1.654	1.76132e-05	0.000411329	GO:0005578//proteinaceous extracellular matrix	-	GO:0042489//negative regulation of odontogenesis of dentine-containing tooth;GO:0030198//extracellular matrix organization	gi|292623962|ref|XP_002665479.1|/4.15485e-89/PREDICTED: tumor necrosis factor receptor superfamily member 11B [Danio rerio]
Unigene1012_Grass_carp	31	98	9.22	28.79	1.64273	2.70088e-09	1.23608e-07	GO:0005789//endoplasmic reticulum membrane;GO:0005887//integral to plasma membrane	GO:0004769//steroid delta-isomerase activity;GO:0047750//cholestenol delta-isomerase activity;GO:0015238//drug transmembrane transporter activity;GO:0004888//transmembrane receptor activity	GO:0006855//drug transmembrane transport;GO:0001501//skeletal system development;GO:0006695//cholesterol biosynthetic process	gi|50539716|ref|NP_001002328.1|/1.41979e-121/3-beta-hydroxysteroid-Delta(8),Delta(7)-isomerase [Danio rerio]
Unigene17118_Grass_carp	19	60	5.65	17.63	1.64171	3.5435e-06	9.53805e-05	-	-	-	-
Unigene29314_Grass_carp	32	101	9.52	29.67	1.63997	1.59903e-09	7.54617e-08	-	-	-	-
Unigene315_Grass_carp	26	82	7.73	24.09	1.63989	5.69562e-08	2.12057e-06	GO:0002102//podosome;GO:0030054//cell junction;GO:0042995//cell projection	GO:0005178//integrin binding	GO:0033622//integrin activation;GO:0007159//leukocyte cell-cell adhesion;GO:0070527//platelet aggregation;GO:0033632//regulation of cell-cell adhesion mediated by integrin	gi|41053841|ref|NP_957198.1|/0/fermitin family homolog 3 [Danio rerio]
Unigene20648_Grass_carp	21	66	6.24	19.39	1.63569	1.22263e-06	3.65964e-05	GO:0005923//tight junction;GO:0016021//integral to membrane	GO:0042802//identical protein binding;GO:0005198//structural molecule activity	GO:0061028//establishment of endothelial barrier;GO:0016338//calcium-independent cell-cell adhesion	gi|348041381|ref|NP_001006044.2|/3.06149e-112/claudin 5 [Danio rerio]
Unigene20595_Grass_carp	27	84	8.03	24.68	1.61987	5.11166e-08	1.94297e-06	GO:0005833//hemoglobin complex	GO:0005344//oxygen transporter activity;GO:0020037//heme binding;GO:0019825//oxygen binding	GO:0030097//hemopoiesis;GO:0015671//oxygen transport;GO:0001666//response to hypoxia	gi|295314960|gb|ADF97630.1|/7.81294e-75/hemoglobin beta chain [Hypophthalmichthys molitrix]
CL777.Contig2_Grass_carp	69	214	20.52	62.87	1.61534	0	0	-	GO:0005509//calcium ion binding	-	gi|47085671|ref|NP_998168.1|/3.30199e-39/S100 calcium binding protein A10b [Danio rerio]
Unigene23227_Grass_carp	51	157	15.17	46.12	1.60417	1.02585e-13	8.70962e-12	GO:0005829//cytosol	GO:0046914//transition metal ion binding;GO:0004748//ribonucleoside-diphosphate reductase activity	GO:0000083//regulation of transcription involved in G1/S phase of mitotic cell cycle;GO:0055114//oxidation-reduction process;GO:0009263//deoxyribonucleotide biosynthetic process;GO:0015949//nucleobase, nucleoside and nucleotide interconversion;GO:0006260//DNA replication;GO:0009186//deoxyribonucleoside diphosphate metabolic process;GO:0051290//protein heterotetramerization	gi|397531939|gb|AFO54479.1|/0/ribonucleotide reductase small subunit R2ii [Carassius carassius]
Unigene15215_Grass_carp	18	55	5.35	16.16	1.59482	1.4034e-05	0.000335505	GO:0005829//cytosol;GO:0005634//nucleus	-	GO:0048676//axon extension involved in development;GO:0000387//spliceosomal snRNP assembly;GO:0006821//chloride transport;GO:0006884//cell volume homeostasis	gi|44890532|gb|AAH66713.1|/9.46547e-119/Icln protein [Danio rerio]
Unigene21076_Grass_carp	18	55	5.35	16.16	1.59482	1.4034e-05	0.000335064	-	-	-	gi|326679472|ref|XP_687417.4|/5.96378e-32/PREDICTED: cyclin-dependent kinase 13 [Danio rerio]
Unigene22844_Grass_carp	36	110	10.7	32.31	1.59437	6.83028e-10	3.35404e-08	-	-	-	gi|169642688|gb|AAI60630.1|/0/LOC792966 protein [Danio rerio]
Unigene24134_Grass_carp	37	113	11	33.2	1.59368	4.0456e-10	2.03614e-08	-	-	-	-
Unigene24588_Grass_carp	38	116	11.3	34.08	1.5926	2.39708e-10	1.24792e-08	GO:0005624//membrane fraction;GO:0008250//oligosaccharyltransferase complex;GO:0016021//integral to membrane	GO:0004579//dolichyl-diphosphooligosaccharide-protein glycotransferase activity	GO:0018279//protein N-linked glycosylation via asparagine	gi|41393081|ref|NP_958866.1|/0/dolichyl-diphosphooligosaccharide--protein glycosyltransferase subunit STT3A [Danio rerio]
Unigene17833_Grass_carp	126	379	37.47	111.34	1.57116	4.4853e-14	3.99478e-12	GO:0005829//cytosol;GO:0005859//muscle myosin complex	GO:0008307//structural constituent of muscle;GO:0005509//calcium ion binding;GO:0003774//motor activity	GO:0007411//axon guidance;GO:0008152//metabolic process;GO:0006937//regulation of muscle contraction	gi|54400556|ref|NP_001006027.1|/1.15264e-40/uncharacterized protein LOC450006 [Danio rerio]
Unigene16839_Grass_carp	910	2727	270.59	801.1	1.56587	0	0	GO:0005840//ribosome	GO:0016787//hydrolase activity;GO:0003735//structural constituent of ribosome	GO:0006412//translation	gi|113673265|ref|NP_001038800.1|/3.19565e-67/ribosomal protein L22-like 1 [Danio rerio]
Unigene24582_Grass_carp	171	507	50.85	148.94	1.55041	2.60236e-13	2.04685e-11	-	-	-	-
Unigene6358_Grass_carp	79	234	23.49	68.74	1.5491	0	0	GO:0005615//extracellular space	GO:0008009//chemokine activity;GO:0042056//chemoattractant activity	GO:0001764//neuron migration;GO:0008354//germ cell migration;GO:0006955//immune response;GO:0042074//cell migration involved in gastrulation;GO:0048920//posterior lateral line neuromast primordium migration;GO:0030239//myofibril assembly;GO:0031101//fin regeneration;GO:0008285//negative regulation of cell proliferation;GO:0050930//induction of positive chemotaxis;GO:0009887//organ morphogenesis;G…	gi|30231262|ref|NP_840092.1|/2.32841e-47/chemokine (C-X-C motif) ligand 12a (stromal cell-derived factor 1) precursor [Danio rerio]
Unigene16065_Grass_carp	25	74	7.43	21.74	1.54892	7.666e-07	2.39319e-05	GO:0005604//basement membrane;GO:0030426//growth cone;GO:0005615//extracellular space;GO:0009986//cell surface;GO:0043025//neuronal cell body;GO:0005634//nucleus	GO:0005178//integrin binding;GO:0008047//enzyme activator activity;GO:0008191//metalloendopeptidase inhibitor activity	GO:0043410//positive regulation of MAPKKK cascade;GO:0010951//negative regulation of endopeptidase activity;GO:0045930//negative regulation of mitotic cell cycle;GO:0045762//positive regulation of adenylate cyclase activity;GO:0032487//regulation of Rap protein signal transduction;GO:0046580//negative regulation of Ras protein signal transduction;GO:0008285//negative regulation of cell proliferat…	gi|315585128|gb|ADU34086.1|/3.141e-127/tissue inhibitor of metalloproteinase 2 [Ctenopharyngodon idella]
CL3187.Contig2_Grass_carp	23	68	6.84	19.98	1.54649	2.21778e-06	6.29607e-05	-	GO:0071568//UFM1 conjugating enzyme activity;GO:0005515//protein binding	GO:0071569//protein ufmylation	gi|51011123|ref|NP_001003650.1|/7.33146e-92/ubiquitin-fold modifier-conjugating enzyme 1 [Danio rerio]
Unigene15618_Grass_carp	45	133	13.38	39.07	1.54598	3.13292e-11	1.79565e-09	GO:0016021//integral to membrane	-	-	gi|41053630|ref|NP_957152.1|/2.29428e-129/uncharacterized protein LOC393832 [Danio rerio]
Unigene25457_Grass_carp	22	65	6.54	19.09	1.54545	3.777e-06	0.000101515	-	-	-	-
Unigene23354_Grass_carp	86	253	25.57	74.32	1.5393	0	0	GO:0005925//focal adhesion;GO:0030864//cortical actin cytoskeleton	GO:0015075//ion transmembrane transporter activity;GO:0051015//actin filament binding;GO:0008270//zinc ion binding	GO:0034220//ion transmembrane transport	gi|308321939|gb|ADO28107.1|/4.4194e-128/lim and sh3 domain protein 1 [Ictalurus furcatus]
Unigene22147_Grass_carp	129	379	38.36	111.34	1.5373	0	0	-	GO:0031769//glucagon receptor binding	GO:0042594//response to starvation	gi|121582384|ref|NP_001073528.1|/3.80689e-41/gastric inhibitory polypeptide precursor [Danio rerio]
Unigene27783_Grass_carp	30	88	8.92	25.85	1.53505	8.16914e-08	2.92752e-06	GO:0005829//cytosol;GO:0005764//lysosome;GO:0005625//soluble fraction;GO:0043679//axon terminus	GO:0004609//phosphatidylserine decarboxylase activity;GO:0004069//L-aspartate:2-oxoglutarate aminotransferase activity;GO:0031406//carboxylic acid binding;GO:0030170//pyridoxal phosphate binding	GO:0006114//glycerol biosynthetic process;GO:0006107//oxaloacetate metabolic process;GO:0006533//aspartate catabolic process;GO:0019551//glutamate catabolic process to 2-oxoglutarate;GO:0006532//aspartate biosynthetic process;GO:0032869//cellular response to insulin stimulus;GO:0055089//fatty acid homeostasis;GO:0019550//glutamate catabolic process to aspartate;GO:0051384//response to glucocortic…	gi|47085773|ref|NP_998222.1|/0/aspartate aminotransferase, cytoplasmic [Danio rerio]
Unigene5931_Grass_carp	25	73	7.43	21.44	1.52887	1.14999e-06	3.46504e-05	-	-	-	-
Unigene6357_Grass_carp	32	93	9.52	27.32	1.52092	4.25608e-08	1.63141e-06	-	-	GO:0009617//response to bacterium	gi|374432728|gb|AEZ51835.1|/4.97727e-51/hepcidin [Ctenopharyngodon idella]
Unigene30694_Grass_carp	19	55	5.65	16.16	1.5161	2.8205e-05	0.00062571	-	-	-	gi|348533395|ref|XP_003454191.1|/5.77201e-109/PREDICTED: sushi domain-containing protein 2-like [Oreochromis niloticus]
Unigene27471_Grass_carp	141	404	41.93	118.68	1.50102	0	0	GO:0033180//proton-transporting V-type ATPase, V1 domain;GO:0042470//melanosome;GO:0016021//integral to membrane;GO:0005794//Golgi apparatus;GO:0005829//cytosol;GO:0012505//endomembrane system;GO:0005886//plasma membrane	GO:0046961//proton-transporting ATPase activity, rotational mechanism;GO:0046933//hydrogen ion transporting ATP synthase activity, rotational mechanism;GO:0005524//ATP binding	GO:0033572//transferrin transport;GO:0008286//insulin receptor signaling pathway;GO:0006879//cellular iron ion homeostasis;GO:0015991//ATP hydrolysis coupled proton transport;GO:0007035//vacuolar acidification;GO:0042777//plasma membrane ATP synthesis coupled proton transport;GO:0006200//ATP catabolic process	gi|37748736|gb|AAH59455.1|/0/ATPase, H+ transporting, lysosomal, V1 subunit B, member a [Danio rerio]
Unigene20634_Grass_carp	102	292	30.33	85.78	1.4999	0	0	-	GO:0004872//receptor activity	GO:0030163//protein catabolic process	gi|327344087|gb|AEA50952.1|/4.41748e-141/nonspecific cytotoxic cell receptor protein [Ctenopharyngodon idella]
CL3208.Contig3_Grass_carp	28	80	8.33	23.5	1.49627	5.23336e-07	1.68292e-05	GO:0005829//cytosol	GO:0003938//IMP dehydrogenase activity;GO:0046872//metal ion binding;GO:0005515//protein binding	GO:0006177//GMP biosynthetic process;GO:0006144//purine base metabolic process;GO:0046651//lymphocyte proliferation;GO:0055114//oxidation-reduction process	gi|378548384|sp|B0UXP9.1|IMDH2_DANRE/0/RecName: Full=Inosine-5'-monophosphate dehydrogenase 2; Short=IMP dehydrogenase 2; Short=IMPD 2; Short=IMPDH 2
Unigene23592_Grass_carp	34	97	10.11	28.5	1.49518	3.29498e-08	1.28745e-06	GO:0005667//transcription factor complex	GO:0043565//sequence-specific DNA binding;GO:0003700//sequence-specific DNA binding transcription factor activity;GO:0046982//protein heterodimerization activity	GO:0042221//response to chemical stimulus;GO:0045893//positive regulation of transcription, DNA-dependent	gi|213982967|ref|NP_001135645.1|/0/uncharacterized protein LOC100216204 [Xenopus (Silurana) tropicalis]
Unigene24633_Grass_carp	67	191	19.92	56.11	1.49404	0	0	GO:0005737//cytoplasm;GO:0019773//proteasome core complex, alpha-subunit complex;GO:0005634//nucleus	GO:0004298//threonine-type endopeptidase activity	GO:0006511//ubiquitin-dependent protein catabolic process	gi|47085943|ref|NP_998331.1|/2.25859e-136/proteasome subunit alpha type-7-like [Danio rerio]
Unigene29354_Grass_carp	79	225	23.49	66.1	1.4926	0	0	GO:0005576//extracellular region	GO:0043395//heparan sulfate proteoglycan binding;GO:0008201//heparin binding;GO:0008083//growth factor activity	GO:0014029//neural crest formation;GO:0007528//neuromuscular junction development;GO:0007420//brain development;GO:0001841//neural tube formation;GO:0009617//response to bacterium;GO:0045666//positive regulation of neuron differentiation	gi|18859243|ref|NP_571145.1|/2.80742e-75/midkine-related growth factor precursor [Danio rerio]
Unigene19942_Grass_carp	20	57	5.95	16.74	1.49234	2.4695e-05	0.000560854	GO:0016021//integral to membrane	GO:0004872//receptor activity	-	gi|89513613|gb|ABD74633.1|/6.20713e-119/capillary morphogenesis protein 2A [Danio rerio]
CL4400.Contig1_Grass_carp	65	185	19.33	54.35	1.49144	0	0	GO:0016021//integral to membrane;GO:0005634//nucleus	GO:0008270//zinc ion binding	GO:0006351//transcription, DNA-dependent	gi|220675869|emb|CAX12580.1|/1.33613e-46/novel protein with a Interferon-induced 6-16 family domain [Danio rerio]
Unigene6534_Grass_carp	49	139	14.57	40.83	1.48663	4.2061e-11	2.38071e-09	GO:0000139//Golgi membrane;GO:0005789//endoplasmic reticulum membrane;GO:0042470//melanosome;GO:0016021//integral to membrane;GO:0033116//ER-Golgi intermediate compartment membrane	GO:0005515//protein binding	GO:0006888//ER to Golgi vesicle-mediated transport;GO:0015031//protein transport	gi|41152020|ref|NP_958459.1|/3.75403e-115/vesicle-trafficking protein SEC22b-B precursor [Danio rerio]
Unigene20596_Grass_carp	29	82	8.62	24.09	1.48267	4.58642e-07	1.48805e-05	GO:0000502//proteasome complex	GO:0008270//zinc ion binding	GO:0006355//regulation of transcription, DNA-dependent;GO:0006281//DNA repair	gi|50344880|ref|NP_001002112.1|/2.17534e-66/26S proteasome non-ATPase regulatory subunit 4 [Danio rerio]
Unigene29281_Grass_carp	757	2138	225.1	628.07	1.48036	4.98046e-13	3.63414e-11	GO:0016021//integral to membrane;GO:0005634//nucleus	GO:0005515//protein binding	GO:0001701//in utero embryonic development;GO:0006366//transcription from RNA polymerase II promoter;GO:0006355//regulation of transcription, DNA-dependent	gi|115496886|ref|NP_001070026.1|/6.49679e-85/transcription factor BTF3 [Danio rerio]
Unigene35476_Grass_carp	28	79	8.33	23.21	1.47836	7.77806e-07	2.42401e-05	-	-	-	-
Unigene29357_Grass_carp	44	124	13.08	36.43	1.47776	5.70092e-10	2.82234e-08	GO:0005788//endoplasmic reticulum lumen;GO:0042470//melanosome	GO:0009055//electron carrier activity;GO:0005515//protein binding;GO:0003756//protein disulfide isomerase activity;GO:0015035//protein disulfide oxidoreductase activity	GO:0045454//cell redox homeostasis;GO:0006662//glycerol ether metabolic process;GO:0009306//protein secretion	gi|108742052|gb|AAI17630.1|/0/Pdia4 protein [Danio rerio]
Unigene29444_Grass_carp	54	151	16.06	44.36	1.46579	1.00429e-11	6.08229e-10	GO:0005886//plasma membrane	GO:0017128//phospholipid scramblase activity;GO:0005515//protein binding;GO:0005509//calcium ion binding	GO:0017121//phospholipid scrambling;GO:0030168//platelet activation	gi|157311769|ref|NP_001098583.1|/9.55084e-125/uncharacterized protein LOC564882 [Danio rerio]
Unigene24776_Grass_carp	88	246	26.17	72.27	1.46548	0	0	-	-	-	-
Unigene23176_Grass_carp	23	64	6.84	18.8	1.45866	1.102e-05	0.000269479	-	-	-	-
CL2239.Contig1_Grass_carp	76	211	22.6	61.98	1.45548	0	0	-	-	-	-
Unigene24465_Grass_carp	21	58	6.24	17.04	1.44931	3.2003e-05	0.000701402	-	GO:0046872//metal ion binding;GO:0004053//arginase activity	GO:0006525//arginine metabolic process	gi|226358593|gb|ACO51149.1|/2.50368e-21/putative arginase 2C precursor [Hypophthalmichthys nobilis]
Unigene23528_Grass_carp	21	58	6.24	17.04	1.44931	3.2003e-05	0.000700557	-	-	-	-
Unigene5873_Grass_carp	84	232	24.98	68.15	1.44794	0	0	-	-	-	gi|292612145|ref|XP_001338079.3|/0/PREDICTED: otopetrin-2 [Danio rerio]
Unigene29408_Grass_carp	38	104	11.3	30.55	1.43485	2.84378e-08	1.12568e-06	-	GO:0005506//iron ion binding;GO:0051539//4 iron, 4 sulfur cluster binding;GO:0048038//quinone binding;GO:0008137//NADH dehydrogenase (ubiquinone) activity	GO:0019684//photosynthesis, light reaction;GO:0055114//oxidation-reduction process	gi|315583009|ref|NP_001186841.1|/1.24566e-114/NADH dehydrogenase (ubiquinone) Fe-S protein 7, (NADH-coenzyme Q reductase) [Danio rerio]
Unigene22903_Grass_carp	60	164	17.84	48.18	1.43332	2.9703e-12	1.92055e-10	-	-	-	-
Unigene7374_Grass_carp	22	60	6.54	17.63	1.43067	2.77636e-05	0.000617426	-	-	-	-
Unigene23907_Grass_carp	490	1329	145.7	390.41	1.42199	0	0	-	GO:0004252//serine-type endopeptidase activity	GO:0006508//proteolysis	gi|187235741|gb|ACD01406.1|/4.22247e-159/pancreatic elastase precursor [Ctenopharyngodon idella]
Unigene20937_Grass_carp	39	105	11.6	30.85	1.41115	3.62406e-08	1.40097e-06	-	-	-	-
CL1226.Contig3_Grass_carp	132	354	39.25	103.99	1.40568	7.54952e-14	6.59458e-12	-	-	-	gi|326675797|ref|XP_003200436.1|/7.42037e-40/PREDICTED: urokinase plasminogen activator surface receptor-like [Danio rerio]
Unigene28897_Grass_carp	51	136	15.17	39.95	1.39697	4.70142e-10	2.34028e-08	-	-	-	-
Unigene19532_Grass_carp	35	93	10.41	27.32	1.39199	2.9248e-07	9.76851e-06	-	-	-	-
Unigene20621_Grass_carp	176	467	52.33	137.19	1.39047	0	0	GO:0005764//lysosome;GO:0005739//mitochondrion	GO:0004197//cysteine-type endopeptidase activity	GO:0006508//proteolysis;GO:0050790//regulation of catalytic activity	gi|160333103|ref|NP_001103948.1|/8.49046e-162/capthepsin B, b precursor [Danio rerio]
Unigene24185_Grass_carp	49	130	14.57	38.19	1.39019	1.32408e-09	6.34753e-08	-	-	-	-
Unigene29805_Grass_carp	44	116	13.08	34.08	1.38156	1.21497e-08	5.09812e-07	-	-	-	-
Unigene20471_Grass_carp	33	87	9.81	25.56	1.38156	8.32028e-07	2.56222e-05	-	-	-	-
Unigene25714_Grass_carp	52	137	15.46	40.25	1.38045	5.92422e-10	2.917e-08	GO:0005625//soluble fraction;GO:0045202//synapse;GO:0045121//membrane raft;GO:0005737//cytoplasm;GO:0005634//nucleus;GO:0005887//integral to plasma membrane	GO:0046875//ephrin receptor binding	GO:0007411//axon guidance;GO:0007267//cell-cell signaling;GO:0009880//embryonic pattern specification;GO:0042102//positive regulation of T cell proliferation;GO:0007155//cell adhesion;GO:0048013//ephrin receptor signaling pathway;GO:0001755//neural crest cell migration	gi|165993273|emb|CAP71948.1|/0/efnb1 [Danio rerio]
Unigene15862_Grass_carp	30	79	8.92	23.21	1.37963	2.7473e-06	7.67934e-05	GO:0031012//extracellular matrix	GO:0016787//hydrolase activity	-	gi|292628331|ref|XP_002666918.1|/1.33648e-106/PREDICTED: papilin-like [Danio rerio]
Unigene28333_Grass_carp	29	75	8.62	22.03	1.35371	6.75348e-06	0.000173802	-	-	-	-
Unigene14259_Grass_carp	29	75	8.62	22.03	1.35371	6.75348e-06	0.000173556	GO:0005840//ribosome;GO:0005739//mitochondrion	GO:0003735//structural constituent of ribosome	GO:0006412//translation	gi|50539870|ref|NP_001002401.1|/5.00536e-112/probable 39S ribosomal protein L24, mitochondrial precursor [Danio rerio]
Unigene21875_Grass_carp	24	62	7.14	18.21	1.35073	4.43256e-05	0.000918303	-	-	-	-
Unigene29293_Grass_carp	848	2184	252.16	641.58	1.34729	6.47704e-13	4.61495e-11	-	-	-	gi|315271101|gb|ADU02196.1|/1.22394e-119/gamma-interferon-inducible lysosomal thiol reductase [Carassius auratus]
CL3775.Contig1_Grass_carp	30	77	8.92	22.62	1.34248	5.80372e-06	0.000150425	-	-	-	gi|326666273|ref|XP_001921030.3|/0/PREDICTED: RING finger protein 213 [Danio rerio]
Unigene40758_Grass_carp	29	74	8.62	21.74	1.33459	9.79e-06	0.000242006	-	GO:0000166//nucleotide binding	-	gi|189522743|ref|XP_001340450.2|/5.02863e-96/PREDICTED: ras-related protein Rab-32 [Danio rerio]
Unigene23752_Grass_carp	7762	19772	2308.07	5808.32	1.33143	0	0	GO:0005730//nucleolus;GO:0022625//cytosolic large ribosomal subunit	GO:0003723//RNA binding;GO:0003735//structural constituent of ribosome;GO:0005515//protein binding	GO:0019083//viral transcription;GO:0031018//endocrine pancreas development;GO:0006414//translational elongation;GO:0006415//translational termination	gi|60688481|gb|AAH91460.1|/0/Ribosomal protein L3 [Danio rerio]
Unigene6559_Grass_carp	61	155	18.14	45.53	1.32764	1.57722e-10	8.40366e-09	GO:0008537//proteasome activator complex	-	-	gi|91798526|gb|ABE60902.1|/5.75574e-130/proteasome activator PA28 subunit [Cyprinus carpio]
Unigene4277_Grass_carp	26	66	7.73	19.39	1.32677	3.25692e-05	0.000709532	-	-	-	-
Unigene16180_Grass_carp	44	111	13.08	32.61	1.31795	7.65744e-08	2.75501e-06	GO:0005654//nucleoplasm;GO:0005652//nuclear lamina;GO:0015630//microtubule cytoskeleton;GO:0005737//cytoplasm;GO:0005730//nucleolus;GO:0070557//PCNA-p21 complex;GO:0005663//DNA replication factor C complex;GO:0000307//cyclin-dependent protein kinase holoenzyme complex;GO:0043626//PCNA complex;GO:0043596//nuclear replication fork	GO:0032139//dinucleotide insertion or deletion binding;GO:0032405//MutLalpha complex binding;GO:0000701//purine-specific mismatch base pair DNA N-glycosylase activity;GO:0030337//DNA polymerase processivity factor activity	GO:0006275//regulation of DNA replication;GO:0019985//translesion synthesis;GO:0007507//heart development;GO:0009617//response to bacterium;GO:0006283//transcription-coupled nucleotide-excision repair;GO:0006297//nucleotide-excision repair, DNA gap filling;GO:0008283//cell proliferation;GO:0006287//base-excision repair, gap-filling;GO:0006886//intracellular protein transport;GO:0032077//positive …	gi|66774199|sp|Q9PTP1.2|PCNA_DANRE/4.93256e-141/RecName: Full=Proliferating cell nuclear antigen; Short=PCNA
Unigene25928_Grass_carp	98	247	29.14	72.56	1.31617	0	0	-	GO:0008121//ubiquinol-cytochrome-c reductase activity	GO:0006122//mitochondrial electron transport, ubiquinol to cytochrome c	gi|80751135|ref|NP_001032185.1|/1.99149e-41/cytochrome b-c1 complex subunit 6, mitochondrial [Danio rerio]
Unigene32394_Grass_carp	49	123	14.57	36.13	1.3102	1.73483e-08	7.08317e-07	-	-	-	-
Unigene24769_Grass_carp	61	153	18.14	44.95	1.30915	3.24136e-10	1.64504e-08	-	-	-	-
Unigene28766_Grass_carp	82	203	24.38	59.63	1.29034	6.98108e-13	4.95466e-11	-	-	-	-
Unigene28878_Grass_carp	35	86	10.41	25.26	1.27888	3.84334e-06	0.000103146	-	-	-	-
Unigene7688_Grass_carp	47	115	13.98	33.78	1.2728	9.8546e-08	3.49022e-06	-	-	-	-
Unigene28685_Grass_carp	136	332	40.44	97.53	1.27006	1.2701e-13	1.06835e-11	-	-	-	-
Unigene23937_Grass_carp	193	470	57.39	138.07	1.26653	3.33066e-15	3.15181e-13	GO:0000276//mitochondrial proton-transporting ATP synthase complex, coupling factor F(o)	GO:0046933//hydrogen ion transporting ATP synthase activity, rotational mechanism	GO:0015986//ATP synthesis coupled proton transport	gi|220679245|emb|CAX14381.1|/6.34111e-127/ATP synthase, H+ transporting, mitochondrial F0 complex, subunit b, isoform 1 [Danio rerio]
Unigene13587_Grass_carp	183	445	54.42	130.73	1.26438	2.26708e-13	1.8066e-11	-	-	-	-
Unigene9171_Grass_carp	42	102	12.49	29.96	1.26226	6.24614e-07	1.98402e-05	-	-	-	gi|139948191|ref|NP_001077317.1|/2.0023e-146/uncharacterized protein LOC568891 precursor [Danio rerio]
Unigene29621_Grass_carp	38	92	11.3	27.03	1.25824	2.38754e-06	6.7359e-05	-	-	-	-
Unigene1155_Grass_carp	63	152	18.73	44.65	1.25331	1.39016e-09	6.64681e-08	-	GO:0004345//glucose-6-phosphate dehydrogenase activity;GO:0050661//NADP binding	GO:0006006//glucose metabolic process;GO:0055114//oxidation-reduction process	gi|292626918|ref|XP_699168.3|/0/PREDICTED: glucose-6-phosphate 1-dehydrogenase [Danio rerio]
Unigene29710_Grass_carp	32	77	9.52	22.62	1.24857	1.80278e-05	0.000420471	GO:0005743//mitochondrial inner membrane;GO:0005758//mitochondrial intermembrane space	GO:0004109//coproporphyrinogen oxidase activity;GO:0042803//protein homodimerization activity	GO:0055114//oxidation-reduction process;GO:0010039//response to iron ion;GO:0006782//protoporphyrinogen IX biosynthetic process;GO:0017085//response to insecticide;GO:0010288//response to lead ion;GO:0042541//hemoglobin biosynthetic process;GO:0046685//response to arsenic-containing substance;GO:0051597//response to methylmercury	gi|116812896|ref|NP_001035183.2|/0/coproporphyrinogen-III oxidase, mitochondrial [Danio rerio]
Unigene24387_Grass_carp	179	430	53.23	126.32	1.24677	0	0	GO:0005769//early endosome;GO:0010008//endosome membrane	GO:0005547//phosphatidylinositol-3,4,5-trisphosphate binding;GO:0019903//protein phosphatase binding;GO:0032266//phosphatidylinositol-3-phosphate binding	GO:0007154//cell communication;GO:0006897//endocytosis;GO:0015031//protein transport	gi|80751127|ref|NP_001032183.1|/1.9526e-87/sorting nexin-3 [Danio rerio]
Unigene41312_Grass_carp	45	108	13.38	31.73	1.24577	3.87758e-07	1.27399e-05	-	-	-	-
Unigene30404_Grass_carp	95	228	28.25	66.98	1.24548	1.01474e-13	8.65581e-12	-	-	-	-
Unigene447_Grass_carp	38	91	11.3	26.73	1.24214	3.39274e-06	9.21415e-05	GO:0005737//cytoplasm	-	-	gi|47229997|emb|CAG10411.1|/4.22008e-91/unnamed protein product [Tetraodon nigroviridis]
Unigene19923_Grass_carp	31	74	9.22	21.74	1.23751	3.01594e-05	0.000664201	-	-	-	-
Unigene17095_Grass_carp	31	74	9.22	21.74	1.23751	3.01594e-05	0.000663397	-	-	-	-
Unigene26344_Grass_carp	91	217	27.06	63.75	1.23626	5.9508e-13	4.30757e-11	GO:0000786//nucleosome;GO:0001740//Barr body	GO:0003677//DNA binding	GO:0006334//nucleosome assembly;GO:0007275//multicellular organismal development	gi|348514023|ref|XP_003444540.1|/1.93825e-64/PREDICTED: histone H2A.V-like [Oreochromis niloticus]
Unigene3259_Grass_carp	43	102	12.79	29.96	1.22802	1.07063e-06	3.24746e-05	-	-	-	-
Unigene21736_Grass_carp	44	104	13.08	30.55	1.22381	9.11038e-07	2.78664e-05	GO:0016020//membrane;GO:0048471//perinuclear region of cytoplasm	GO:0005524//ATP binding;GO:0008270//zinc ion binding;GO:0016307//phosphatidylinositol phosphate kinase activity	GO:0046488//phosphatidylinositol metabolic process;GO:0035556//intracellular signal transduction;GO:0044267//cellular protein metabolic process	gi|164523610|gb|ABY60840.1|/0/phosphatidylinositol phosphate 5-kinase type III isoform d [Danio rerio]
Unigene30518_Grass_carp	42	99	12.49	29.08	1.21925	1.77764e-06	5.11853e-05	-	-	-	-
Unigene25769_Grass_carp	73	172	21.71	50.53	1.21878	2.85496e-10	1.46946e-08	GO:0005829//cytosol;GO:0016471//vacuolar proton-transporting V-type ATPase complex;GO:0033178//proton-transporting two-sector ATPase complex, catalytic domain	GO:0005515//protein binding;GO:0046961//proton-transporting ATPase activity, rotational mechanism	GO:0008286//insulin receptor signaling pathway;GO:0006879//cellular iron ion homeostasis;GO:0033572//transferrin transport;GO:0015991//ATP hydrolysis coupled proton transport	gi|269784631|ref|NP_001161426.1|/3.23122e-129/V-type proton ATPase subunit D [Danio rerio]
CL788.Contig1_Grass_carp	373	878	110.91	257.93	1.21759	1.66978e-13	1.36046e-11	-	GO:0003700//sequence-specific DNA binding transcription factor activity;GO:0043565//sequence-specific DNA binding;GO:0046983//protein dimerization activity	GO:0006355//regulation of transcription, DNA-dependent	gi|68085441|gb|AAH56512.2|/1.33652e-129/CCAAT/enhancer binding protein (C/EBP), delta [Danio rerio]
Unigene27793_Grass_carp	132	310	39.25	91.07	1.21428	7.54952e-14	6.56303e-12	GO:0005829//cytosol	GO:0003746//translation elongation factor activity;GO:0005516//calmodulin binding;GO:0005509//calcium ion binding;GO:0004686//elongation factor-2 kinase activity;GO:0005524//ATP binding	GO:0008286//insulin receptor signaling pathway;GO:0006468//protein phosphorylation;GO:0006414//translational elongation	gi|57526536|ref|NP_001002740.1|/0/eukaroytic elongation factor 2 kinase [Danio rerio]
Unigene27854_Grass_carp	260	610	77.31	179.2	1.21284	3.39728e-13	2.61547e-11	-	-	-	gi|9453865|dbj|BAB03285.1|/0/complement C4-2 [Cyprinus carpio]
Unigene20447_Grass_carp	63	147	18.73	43.18	1.20501	7.72174e-09	3.3167e-07	-	-	-	gi|225706594|gb|ACO09143.1|/5.09252e-30/C8orf4 homolog [Osmerus mordax]
Unigene6443_Grass_carp	116	270	34.49	79.32	1.20151	5.15144e-14	4.56568e-12	-	-	-	gi|348543087|ref|XP_003459015.1|/3.75342e-16/PREDICTED: hypothetical protein LOC100707681 [Oreochromis niloticus]
Unigene35060_Grass_carp	34	79	10.11	23.21	1.19896	2.60684e-05	0.000587639	-	-	-	-
Unigene16276_Grass_carp	829	1926	246.51	565.79	1.19862	0	0	-	-	-	-
Unigene24520_Grass_carp	93	216	27.65	63.45	1.19834	3.0369e-12	1.94973e-10	-	GO:0004197//cysteine-type endopeptidase activity	GO:0006508//proteolysis	gi|50539796|ref|NP_001002368.1|/1.24249e-177/cathepsin L.1 precursor [Danio rerio]
Unigene22814_Grass_carp	42	97	12.49	28.5	1.19019	3.52118e-06	9.49204e-05	-	-	-	-
Unigene24567_Grass_carp	166	383	49.36	112.51	1.18864	1.13687e-13	9.60733e-12	GO:0005615//extracellular space;GO:0031012//extracellular matrix	GO:0042802//identical protein binding;GO:0005520//insulin-like growth factor binding	GO:0008285//negative regulation of cell proliferation;GO:0007155//cell adhesion;GO:0001558//regulation of cell growth	gi|47086187|ref|NP_998089.1|/5.41069e-115/insulin-like growth factor-binding protein 7 precursor [Danio rerio]
Unigene20600_Grass_carp	1082	2496	321.74	733.24	1.18839	1.80234e-12	1.20392e-10	GO:0005885//Arp2/3 protein complex;GO:0030027//lamellipodium;GO:0005737//cytoplasm	GO:0003779//actin binding;GO:0005200//structural constituent of cytoskeleton	GO:0030833//regulation of actin filament polymerization;GO:0006928//cellular component movement	gi|225716044|gb|ACO13868.1|/1.06688e-97/Actin-related protein 2/3 complex subunit 3 [Esox lucius]
Unigene20328_Grass_carp	44	101	13.08	29.67	1.18164	2.53272e-06	7.12337e-05	-	-	-	-
Unigene7978_Grass_carp	210	482	62.44	141.59	1.18118	0	0	-	-	-	gi|326670742|ref|XP_003199282.1|/2.08949e-18/PREDICTED: LOW QUALITY PROTEIN: nattectin [Danio rerio]
Unigene6382_Grass_carp	2236	5132	664.89	1507.6	1.18107	0	0	GO:0005730//nucleolus;GO:0022627//cytosolic small ribosomal subunit	GO:0003723//RNA binding;GO:0003735//structural constituent of ribosome;GO:0005515//protein binding	GO:0019083//viral transcription;GO:0031018//endocrine pancreas development;GO:0006414//translational elongation;GO:0006415//translational termination;GO:0000028//ribosomal small subunit assembly	gi|41387126|ref|NP_957109.1|/4.00491e-63/40S ribosomal protein S25 [Danio rerio]
Unigene23519_Grass_carp	34	78	10.11	22.91	1.18019	3.66728e-05	0.000782052	-	-	-	-
Unigene26110_Grass_carp	48	110	14.27	32.31	1.179	9.36506e-07	2.85973e-05	GO:0008250//oligosaccharyltransferase complex;GO:0016021//integral to membrane;GO:0005792//microsome;GO:0005886//plasma membrane	GO:0005515//protein binding;GO:0004579//dolichyl-diphosphooligosaccharide-protein glycotransferase activity	GO:0018279//protein N-linked glycosylation via asparagine;GO:0045087//innate immune response;GO:0043687//post-translational protein modification;GO:0034097//response to cytokine stimulus;GO:0042110//T cell activation	gi|218546780|sp|Q6NYS8.2|OST48_DANRE/0/RecName: Full=Dolichyl-diphosphooligosaccharide--protein glycosyltransferase 48 kDa subunit; Short=DDOST 48 kDa subunit; Short=Oligosaccharyl transferase 48 kDa subunit; Flags: Precursor
Unigene24628_Grass_carp	141	321	41.93	94.3	1.16927	0	0	GO:0005737//cytoplasm;GO:0005634//nucleus	GO:0009055//electron carrier activity;GO:0015035//protein disulfide oxidoreductase activity	GO:0045454//cell redox homeostasis	gi|41053650|ref|NP_956572.1|/9.20973e-42/SH3 domain-binding glutamic acid-rich-like protein 3 [Danio rerio]
Unigene26729_Grass_carp	145	329	43.12	96.65	1.16441	0	0	GO:0005794//Golgi apparatus;GO:0005886//plasma membrane	GO:0005525//GTP binding;GO:0016787//hydrolase activity	GO:0016192//vesicle-mediated transport;GO:0007264//small GTPase mediated signal transduction;GO:0015031//protein transport	gi|40548312|ref|NP_954969.1|/1.8766e-97/ADP-ribosylation factor 5 [Danio rerio]
Unigene31470_Grass_carp	58	131	17.25	38.48	1.15751	1.294e-07	4.54751e-06	-	-	-	-
Unigene26540_Grass_carp	90	203	26.76	59.63	1.15596	4.9696e-11	2.76124e-09	GO:0005829//cytosol;GO:0005739//mitochondrion;GO:0033180//proton-transporting V-type ATPase, V1 domain;GO:0005886//plasma membrane	GO:0046933//hydrogen ion transporting ATP synthase activity, rotational mechanism;GO:0005524//ATP binding;GO:0046961//proton-transporting ATPase activity, rotational mechanism	GO:0042777//plasma membrane ATP synthesis coupled proton transport;GO:0006883//cellular sodium ion homeostasis;GO:0009651//response to salt stress;GO:0010447//response to acidity;GO:0006874//cellular calcium ion homeostasis;GO:0015991//ATP hydrolysis coupled proton transport	gi|122890758|emb|CAM13206.1|/2.35352e-115/novel protein (zgc:63516) [Danio rerio]
Unigene848_Grass_carp	36	81	10.7	23.79	1.15274	3.6708e-05	0.000781885	-	-	-	-
Unigene27139_Grass_carp	36	81	10.7	23.79	1.15274	3.6708e-05	0.000780969	-	-	-	-
Unigene27411_Grass_carp	110	246	32.71	72.27	1.14367	6.41486e-13	4.58865e-11	-	GO:0004185//serine-type carboxypeptidase activity	GO:0006508//proteolysis	gi|92094278|gb|AAH66718.2|/0/Serine carboxypeptidase 1 [Danio rerio]
Unigene5863_Grass_carp	77	172	22.9	50.53	1.14179	2.12844e-09	9.86521e-08	-	-	-	-
Unigene6670_Grass_carp	107	239	31.82	70.21	1.14174	1.50702e-12	1.01411e-10	-	-	-	-
Unigene29620_Grass_carp	39	87	11.6	25.56	1.13976	2.2137e-05	0.000509768	-	-	-	-
Unigene28960_Grass_carp	315	702	93.67	206.22	1.13853	3.12638e-13	2.42749e-11	-	-	-	gi|326664531|ref|XP_001920353.2|/8.23841e-22/PREDICTED: SAM domain and HD domain-containing protein 1-like [Danio rerio]
Unigene16849_Grass_carp	46	102	13.68	29.96	1.13097	4.90922e-06	0.000129082	GO:0005886//plasma membrane;GO:0044425//membrane part	GO:0008510//sodium:bicarbonate symporter activity	GO:0006811//ion transport	gi|326677601|ref|XP_690120.5|/4.10497e-36/PREDICTED: electrogenic sodium bicarbonate cotransporter 1 [Danio rerio]
Unigene16275_Grass_carp	96	212	28.55	62.28	1.12528	4.90206e-11	2.73207e-09	-	-	-	-
CL2328.Contig2_Grass_carp	109	240	32.41	70.5	1.12118	2.99094e-12	1.92704e-10	-	GO:0003676//nucleic acid binding;GO:0000166//nucleotide binding	GO:0009409//response to cold	gi|62955567|ref|NP_001017797.1|/2.4722e-85/cold inducible RNA binding protein [Danio rerio]
Unigene29485_Grass_carp	58	126	17.25	37.01	1.10132	6.53844e-07	2.06963e-05	-	-	-	-
Unigene20252_Grass_carp	54	117	16.06	34.37	1.09768	1.76229e-06	5.09048e-05	-	-	-	-
Unigene24504_Grass_carp	41	88	12.19	25.85	1.08447	4.16766e-05	0.00087439	GO:0005634//nucleus	-	GO:0007049//cell cycle;GO:0006281//DNA repair	gi|321117124|ref|NP_001013493.2|/2.45476e-150/protein BCCIP homolog [Danio rerio]
Unigene27151_Grass_carp	185	397	55.01	116.62	1.08405	0	0	GO:0015629//actin cytoskeleton	GO:0003779//actin binding	GO:0030036//actin cytoskeleton organization	gi|348535824|ref|XP_003455398.1|/6.35204e-39/PREDICTED: profilin-2-like isoform 2 [Oreochromis niloticus]
Unigene20774_Grass_carp	44	94	13.08	27.61	1.07783	2.49366e-05	0.000565634	GO:0005737//cytoplasm;GO:0031372//UBC13-MMS2 complex;GO:0005634//nucleus	GO:0005515//protein binding;GO:0016881//acid-amino acid ligase activity	GO:0000209//protein polyubiquitination;GO:0008283//cell proliferation;GO:0043524//negative regulation of neuron apoptosis;GO:0032436//positive regulation of proteasomal ubiquitin-dependent protein catabolic process;GO:0042275//error-free postreplication DNA repair;GO:0010976//positive regulation of neuron projection development;GO:0000729//DNA double-strand break processing;GO:0043687//post-trans…	gi|47087259|ref|NP_998680.1|/1.87053e-78/ubiquitin-conjugating enzyme E2 variant 2 [Danio rerio]
CL4244.Contig1_Grass_carp	51	109	15.17	32.02	1.07775	5.51518e-06	0.000143561	GO:0030424//axon;GO:0016021//integral to membrane;GO:0005886//plasma membrane	GO:0042802//identical protein binding	GO:0021885//forebrain cell migration;GO:0060042//retina morphogenesis in camera-type eye;GO:0060385//axonogenesis involved in innervation;GO:0007155//cell adhesion;GO:0031290//retinal ganglion cell axon guidance	gi|47938785|gb|AAH71276.1|/0/Activated leukocyte cell adhesion molecule [Danio rerio]
Unigene26941_Grass_carp	62	132	18.44	38.78	1.07247	6.25698e-07	1.984e-05	-	-	-	gi|302632522|ref|NP_001082875.2|/0/sperm-associated antigen 1 [Danio rerio]
Unigene15300_Grass_carp	55	117	16.35	34.37	1.07186	2.79616e-06	7.78e-05	GO:0016020//membrane	-	-	gi|194294564|ref|NP_001123586.1|/1.28669e-63/CKLF-like MARVEL transmembrane domain-containing protein 7 [Danio rerio]
Unigene6764_Grass_carp	48	102	14.27	29.96	1.07005	1.25881e-05	0.000304545	-	-	-	-
Unigene28622_Grass_carp	69	146	20.52	42.89	1.06361	1.92014e-07	6.5949e-06	-	-	-	-
Unigene24407_Grass_carp	87	184	25.87	54.05	1.06301	5.03952e-09	2.23324e-07	-	-	-	-
Unigene30735_Grass_carp	44	93	13.08	27.32	1.06259	3.41618e-05	0.00073541	-	GO:0005515//protein binding	-	gi|125820902|ref|XP_001338817.1|/2.6632e-137/PREDICTED: schwannomin-interacting protein 1-like [Danio rerio]
Unigene27205_Grass_carp	71	150	21.11	44.06	1.06154	1.37057e-07	4.79807e-06	GO:0016020//membrane	GO:0005021//vascular endothelial growth factor receptor activity;GO:0005515//protein binding	GO:0048538//thymus development;GO:0001570//vasculogenesis;GO:0051216//cartilage development;GO:0048676//axon extension involved in development;GO:0030947//regulation of vascular endothelial growth factor receptor signaling pathway;GO:0007155//cell adhesion;GO:0007413//axonal fasciculation;GO:0001755//neural crest cell migration;GO:0008045//motor axon guidance;GO:0045765//regulation of angiogenesi…	gi|38146361|gb|AAR11553.1|/0/neuropilin 1b [Danio rerio]
Unigene6396_Grass_carp	75	158	22.3	46.41	1.05739	6.9861e-08	2.5437e-06	GO:0005925//focal adhesion;GO:0042470//melanosome;GO:0005789//endoplasmic reticulum membrane;GO:0005829//cytosol;GO:0005856//cytoskeleton;GO:0005895//interleukin-5 receptor complex;GO:0005634//nucleus	GO:0050839//cell adhesion molecule binding;GO:0019838//growth factor binding;GO:0008022//protein C-terminus binding;GO:0005109//frizzled binding;GO:0005137//interleukin-5 receptor binding;GO:0046875//ephrin receptor binding;GO:0045545//syndecan binding;GO:0047485//protein N-terminus binding;GO:0046982//protein heterodimerization activity;GO:0001948//glycoprotein binding;GO:0042803//protein homodi…	GO:0007411//axon guidance;GO:0007265//Ras protein signal transduction;GO:0042327//positive regulation of phosphorylation;GO:0006612//protein targeting to membrane;GO:0030036//actin cytoskeleton organization;GO:0007268//synaptic transmission;GO:0006930//substrate-dependent cell migration, cell extension;GO:0046330//positive regulation of JNK cascade	gi|47086661|ref|NP_997856.1|/9.85933e-161/syntenin-1 [Danio rerio]
CL3405.Contig2_Grass_carp	48	101	14.27	29.67	1.05602	1.72028e-05	0.0004033	-	GO:0005488//binding;GO:0030060//L-malate dehydrogenase activity	GO:0044262//cellular carbohydrate metabolic process;GO:0006108//malate metabolic process;GO:0006099//tricarboxylic acid cycle	gi|41053921|ref|NP_956263.1|/1.52272e-178/malate dehydrogenase, cytoplasmic [Danio rerio]
Unigene37293_Grass_carp	45	94	13.38	27.61	1.04511	3.9271e-05	0.000827743	-	-	-	-
Unigene27409_Grass_carp	46	96	13.68	28.2	1.04363	3.3061e-05	0.000719384	GO:0035085//cilium axoneme;GO:0043679//axon terminus;GO:0019717//synaptosome;GO:0000777//condensed chromosome kinetochore;GO:0005819//spindle;GO:0032154//cleavage furrow;GO:0030496//midbody;GO:0001725//stress fiber;GO:0031105//septin complex;GO:0005634//nucleus;GO:0016324//apical plasma membrane	GO:0005198//structural molecule activity;GO:0005515//protein binding;GO:0005525//GTP binding	GO:0051291//protein heterooligomerization;GO:0090163;GO:0060271//cilium morphogenesis;GO:0060031//mediolateral intercalation;GO:0007067//mitosis;GO:0016476//regulation of embryonic cell shape;GO:0000910//cytokinesis	gi|66910514|gb|AAH97235.1|/0/LOC100000597 protein [Danio rerio]
Unigene32833_Grass_carp	50	104	14.87	30.55	1.03877	1.66282e-05	0.000391852	GO:0005829//cytosol;GO:0005667//transcription factor complex;GO:0031902//late endosome membrane	GO:0008134//transcription factor binding	GO:0006357//regulation of transcription from RNA polymerase II promoter;GO:0016044//cellular membrane organization;GO:0016197//endosome transport;GO:0015031//protein transport	gi|182641966|sp|Q5U3V9.2|SNF8_DANRE/1.58004e-101/RecName: Full=Vacuolar-sorting protein SNF8; AltName: Full=ESCRT-II complex subunit VPS22
CL3808.Contig3_Grass_carp	53	110	15.76	32.31	1.03571	9.94326e-06	0.000244796	GO:0005737//cytoplasm;GO:0019773//proteasome core complex, alpha-subunit complex;GO:0005634//nucleus	GO:0004298//threonine-type endopeptidase activity	GO:0006511//ubiquitin-dependent protein catabolic process	gi|192453540|ref|NP_001122146.1|/1.70779e-128/si:rp71-45k5.4 [Danio rerio]
CL5259.Contig2_Grass_carp	141	291	41.93	85.49	1.02777	7.3852e-13	5.20084e-11	-	-	GO:0009987//cellular process	gi|326664295|ref|XP_002660608.2|/0/PREDICTED: protocadherin Fat 1 [Danio rerio]
Unigene16985_Grass_carp	88	181	26.17	53.17	1.0227	1.93589e-08	7.83368e-07	GO:0005576//extracellular region	GO:0005125//cytokine activity	GO:0050896//response to stimulus	gi|169234870|ref|NP_001108540.1|/2.70102e-29/uncharacterized protein LOC100003859 precursor [Danio rerio]
Unigene20067_Grass_carp	74	152	22	44.65	1.02116	2.78198e-07	9.34303e-06	GO:0005789//endoplasmic reticulum membrane;GO:0005886//plasma membrane;GO:0016021//integral to membrane	GO:0005506//iron ion binding;GO:0000254//C-4 methylsterol oxidase activity	GO:0006633//fatty acid biosynthetic process;GO:0006695//cholesterol biosynthetic process;GO:0055114//oxidation-reduction process	gi|47087009|ref|NP_998518.1|/5.15006e-174/methylsterol monooxygenase 1 [Danio rerio]
Unigene15851_Grass_carp	56	115	16.65	33.78	1.02065	8.05974e-06	0.000203103	-	-	-	-
CL5122.Contig1_Grass_carp	48	98	14.27	28.79	1.01258	4.31378e-05	0.000901923	-	GO:0004364//glutathione transferase activity	GO:0008152//metabolic process	gi|118498706|gb|ABK96975.1|/3.86836e-108/glutathione S-transferase alpha [Hypophthalmichthys molitrix]
Unigene19110_Grass_carp	55	112	16.35	32.9	1.0088	1.29248e-05	0.00031186	-	-	-	-
Unigene6403_Grass_carp	2145	4361	637.83	1281.11	1.00615	0	0	GO:0005615//extracellular space	GO:0046872//metal ion binding;GO:0004252//serine-type endopeptidase activity	GO:0007586//digestion;GO:0006508//proteolysis	gi|241911730|gb|ACS71745.1|/5.07044e-107/trypsinogen [Ctenopharyngodon idella]
Unigene27277_Grass_carp	67	136	19.92	39.95	1.00398	1.65949e-06	4.8397e-05	-	-	-	-
Unigene28603_Grass_carp	565	0	168.01	0.01	-14.0363	2.63412e-172	4.83428e-170	GO:0042612//MHC class I protein complex	-	GO:0006955//immune response;GO:0019882//antigen processing and presentation	gi|38229058|dbj|BAD01522.1|/2.25208e-41/MHC class I antigen [Ctenopharyngodon idella]
Unigene28604_Grass_carp	363	0	107.94	0.01	-13.3979	5.79572e-111	1.00288e-108	-	-	-	-
Unigene23574_Grass_carp	119	0	35.39	0.01	-11.7891	7.24364e-37	1.0282e-34	-	GO:0016301//kinase activity;GO:0005524//ATP binding	GO:0016310//phosphorylation	gi|4027927|gb|AAC96093.1|/1.49514e-55/creatine kinase M2-CK [Cyprinus carpio]
Unigene31944_Grass_carp	97	0	28.84	0.01	-11.4939	3.47392e-30	4.57374e-28	-	-	-	-
Unigene31562_Grass_carp	95	0	28.25	0.01	-11.464	1.4066e-29	1.8386e-27	-	GO:0005509//calcium ion binding	-	gi|1339869|dbj|BAA12733.1|/1.34734e-79/fast skeletal myosin light chain 3 [Cyprinus carpio]
Unigene25000_Grass_carp	84	0	24.98	0.01	-11.2866	3.08038e-26	3.85982e-24	-	-	-	-
Unigene28593_Grass_carp	63	0	18.73	0.01	-10.8711	7.3416e-20	8.13351e-18	-	-	-	-
Unigene5852_Grass_carp	50	0	14.87	0.01	-10.5382	6.5099e-16	6.25811e-14	-	-	-	-
Unigene29337_Grass_carp	38	0	11.3	0.01	-10.1421	2.86868e-12	1.87486e-10	-	GO:0005509//calcium ion binding	-	gi|209902357|gb|ACI95745.1|/7.94059e-53/parvalbumin [Hypophthalmichthys molitrix]
CL5144.Contig3_Grass_carp	36	0	10.7	0.01	-10.0634	1.16154e-11	6.965e-10	-	-	-	gi|292614056|ref|XP_002662121.1|/0/PREDICTED: interferon-induced very large GTPase 1-like [Danio rerio]
Unigene23575_Grass_carp	31	0	9.22	0.01	-9.84862	3.83186e-10	1.93392e-08	-	GO:0016301//kinase activity;GO:0005524//ATP binding	GO:0016310//phosphorylation	gi|348537897|ref|XP_003456429.1|/9.53274e-56/PREDICTED: creatine kinase M-type-like [Oreochromis niloticus]
Unigene48710_Grass_carp	29	0	8.62	0.01	-9.75154	1.55154e-09	7.36028e-08	-	-	-	-
Unigene6361_Grass_carp	27	0	8.03	0.01	-9.64926	6.28222e-09	2.73066e-07	-	-	-	gi|292622885|ref|XP_002665140.1|/6.50931e-07/PREDICTED: hypothetical protein LOC100331162 [Danio rerio]
Unigene25533_Grass_carp	27	0	8.03	0.01	-9.64926	6.28222e-09	2.72414e-07	GO:0005793//ER-Golgi intermediate compartment;GO:0005792//microsome;GO:0031673//H zone;GO:0016021//integral to membrane;GO:0033017//sarcoplasmic reticulum membrane;GO:0031674//I band;GO:0048471//perinuclear region of cytoplasm	GO:0005509//calcium ion binding;GO:0005338//nucleotide-sugar transmembrane transporter activity;GO:0005388//calcium-transporting ATPase activity;GO:0042803//protein homodimerization activity;GO:0005524//ATP binding	GO:0032471//reduction of endoplasmic reticulum calcium ion concentration;GO:0008637//apoptotic mitochondrial changes;GO:0070059//apoptosis in response to endoplasmic reticulum stress;GO:0090076//relaxation of skeletal muscle;GO:0015780//nucleotide-sugar transport;GO:0009612//response to mechanical stimulus;GO:0031448//positive regulation of fast-twitch skeletal muscle fiber contraction;GO:0051561…	gi|117606266|ref|NP_001071001.1|/0/ATPase, Ca++ transporting, cardiac muscle, fast twitch 1 like [Danio rerio]
Unigene7076_Grass_carp	26	0	7.73	0.01	-9.59432	1.26412e-08	5.27995e-07	-	-	-	gi|326671679|ref|XP_003199491.1|/1.82305e-30/PREDICTED: hypothetical protein LOC100536965 [Danio rerio]
Unigene3378_Grass_carp	24	0	7.14	0.01	-9.47978	5.11846e-08	1.94149e-06	GO:0005861//troponin complex;GO:0005634//nucleus	GO:0003779//actin binding;GO:0031014//troponin T binding	GO:0003009//skeletal muscle contraction	gi|60097916|ref|NP_991138.2|/6.88351e-61/troponin I, skeletal, fast [Danio rerio]
Unigene14695_Grass_carp	19	0	5.65	0.01	-9.14211	1.68857e-06	4.90873e-05	-	-	-	-
Unigene5919_Grass_carp	18	0	5.35	0.01	-9.0634	3.39776e-06	9.21402e-05	-	-	-	-
Unigene7882_Grass_carp	18	0	5.35	0.01	-9.0634	3.39776e-06	9.20028e-05	-	-	-	-
Unigene37138_Grass_carp	17	0	5.06	0.01	-8.98299	6.83706e-06	0.000175456	GO:0005622//intracellular	GO:0008270//zinc ion binding	-	gi|50344922|ref|NP_001002133.1|/4.65545e-66/uncharacterized protein LOC415223 [Danio rerio]
Unigene29468_Grass_carp	17	0	5.06	0.01	-8.98299	6.83706e-06	0.000175208	-	-	-	gi|344250492|gb|EGW06596.1|/1.7708e-12/Elongation factor 1-alpha 1 [Cricetulus griseus]
CL5110.Contig2_Grass_carp	17	0	5.06	0.01	-8.98299	6.83706e-06	0.000174961	GO:0009330//DNA topoisomerase complex (ATP-hydrolyzing);GO:0005694//chromosome;GO:0005634//nucleus	GO:0005524//ATP binding;GO:0003700//sequence-specific DNA binding transcription factor activity;GO:0003918//DNA topoisomerase (ATP-hydrolyzing) activity;GO:0008094//DNA-dependent ATPase activity	GO:0030261//chromosome condensation;GO:0045944//positive regulation of transcription from RNA polymerase II promoter;GO:0007059//chromosome segregation;GO:0006265//DNA topological change	gi|113681126|ref|NP_001038656.1|/1.2403e-18/DNA topoisomerase 2-beta [Danio rerio]
CL2675.Contig3_Grass_carp	16	0	4.76	0.01	-8.89482	1.37577e-05	0.000329766	-	-	-	gi|125817143|ref|XP_001342009.1|/0/PREDICTED: ras GTPase-activating protein 1 [Danio rerio]
Unigene20835_Grass_carp	15	0	4.46	0.01	-8.8009	2.76834e-05	0.000616397	-	-	-	gi|326680450|ref|XP_003201522.1|/5.03355e-150/PREDICTED: inactive serine protease PAMR1-like [Danio rerio]
Unigene24787_Grass_carp	745	19	221.53	5.58	-5.31109	5.09398e-195	9.84601e-193	-	-	-	-
Unigene48296_Grass_carp	73	3	21.71	0.88	-4.62471	6.53602e-19	7.0268e-17	-	-	-	-
Unigene24591_Grass_carp	34	2	10.11	0.59	-4.09892	8.37242e-09	3.57926e-07	GO:0016021//integral to membrane;GO:0042613//MHC class II protein complex	-	GO:0006955//immune response;GO:0002504//antigen processing and presentation of peptide or polysaccharide antigen via MHC class II	gi|158389775|gb|ABW37740.1|/3.63008e-18/MHC class II alpha antigen [Ctenopharyngodon idella]
Unigene514_Grass_carp	494	36	146.89	10.58	-3.79532	1.89298e-105	3.24468e-103	GO:0042612//MHC class I protein complex	-	GO:0006955//immune response;GO:0019882//antigen processing and presentation	gi|38229058|dbj|BAD01522.1|/7.862e-42/MHC class I antigen [Ctenopharyngodon idella]
Unigene33993_Grass_carp	27	2	8.03	0.59	-3.76661	7.40154e-07	2.31461e-05	-	-	-	-
Unigene31700_Grass_carp	101	8	30.03	2.35	-3.67567	3.85184e-22	4.42937e-20	-	-	-	-
Unigene7325_Grass_carp	73	6	21.71	1.76	-3.62471	3.56192e-16	3.44237e-14	-	-	-	gi|292619301|ref|XP_002663941.1|/5.62799e-95/PREDICTED: hypothetical protein LOC553296 [Danio rerio]
CL848.Contig2_Grass_carp	24	2	7.14	0.59	-3.59714	4.9041e-06	0.000129134	-	-	-	gi|326667940|ref|XP_697966.4|/2.14285e-39/PREDICTED: elongation factor 2 [Danio rerio]
CL3383.Contig1_Grass_carp	88	8	26.17	2.35	-3.47718	1.21904e-18	1.28027e-16	-	GO:0016798//hydrolase activity, acting on glycosyl bonds	GO:0008152//metabolic process	gi|326670797|ref|XP_687506.4|/1.23613e-159/PREDICTED: lactase-phlorizin hydrolase [Danio rerio]
Unigene7036_Grass_carp	22	2	6.54	0.59	-3.4705	1.70787e-05	0.000400908	-	-	-	-
Unigene29158_Grass_carp	119	11	35.39	3.23	-3.45374	1.31653e-24	1.5841e-22	GO:0016021//integral to membrane;GO:0005903//brush border;GO:0044459//plasma membrane part	GO:0015385//sodium:hydrogen antiporter activity	GO:0055085//transmembrane transport;GO:0006814//sodium ion transport;GO:0009651//response to salt stress;GO:0010447//response to acidity;GO:0006885//regulation of pH	gi|213625921|gb|AAI71608.1|/5.25282e-68/Slc9a3.1 protein [Danio rerio]
Unigene3506_Grass_carp	29	3	8.62	0.88	-3.29211	1.18711e-06	3.56505e-05	-	-	-	gi|292610773|ref|XP_688254.3|/2.07706e-138/PREDICTED: MAM and LDL-receptor class A domain-containing protein C10orf112 [Danio rerio]
Unigene43103_Grass_carp	45	5	13.38	1.47	-3.18619	1.81069e-09	8.50089e-08	-	-	-	-
CL2154.Contig1_Grass_carp	26	3	7.73	0.88	-3.13489	7.27314e-06	0.000185598	-	-	-	-
Unigene25541_Grass_carp	26	3	7.73	0.88	-3.13489	7.27314e-06	0.000185338	GO:0016021//integral to membrane;GO:0005576//extracellular region	GO:0004871//signal transducer activity;GO:0005488//binding	GO:0007596//blood coagulation;GO:0007165//signal transduction;GO:0048522	gi|158254131|gb|AAI54034.1|/1.44557e-118/F3a protein [Danio rerio]
CL4925.Contig1_Grass_carp	24	3	7.14	0.88	-3.02035	2.39616e-05	0.000545562	-	-	-	-
Unigene40380_Grass_carp	32	4	9.52	1.18	-3.01217	9.07302e-07	2.77989e-05	-	-	-	-
Unigene418_Grass_carp	94	12	27.95	3.53	-2.98511	2.09774e-17	2.12926e-15	-	-	GO:0031101//fin regeneration	gi|71834500|ref|NP_001025349.1|/4.49922e-161/lysine (K)-specific demethylase 6B, b [Danio rerio]
Unigene32507_Grass_carp	31	4	9.22	1.18	-2.96598	1.63434e-06	4.78171e-05	-	-	-	-
Unigene37022_Grass_carp	23	3	6.84	0.88	-2.95842	4.32516e-05	0.000902225	GO:0042555//MCM complex;GO:0000785//chromatin;GO:0005737//cytoplasm	GO:0003677//DNA binding;GO:0005524//ATP binding;GO:0016887//ATPase activity;GO:0005515//protein binding;GO:0003682//chromatin binding	GO:0006268//DNA unwinding involved in replication;GO:0006200//ATP catabolic process;GO:0030174//regulation of DNA-dependent DNA replication initiation	gi|28277681|gb|AAH45431.1|/1.57034e-23/MCM3 minichromosome maintenance deficient 3 (S. cerevisiae), like [Danio rerio]
Unigene14566_Grass_carp	30	4	8.92	1.18	-2.91826	2.93476e-06	8.11593e-05	-	-	-	-
Unigene23911_Grass_carp	2395	338	712.16	99.29	-2.84248	0	0	GO:0005576//extracellular region	GO:0004568//chitinase activity;GO:0008061//chitin binding;GO:0043169//cation binding	GO:0006032//chitin catabolic process	gi|47085761|ref|NP_998215.1|/0/chitinase, acidic.1 precursor [Danio rerio]
Unigene6336_Grass_carp	193	28	57.39	8.23	-2.80184	3.47062e-32	4.7058e-30	GO:0005634//nucleus	GO:0003700//sequence-specific DNA binding transcription factor activity;GO:0043565//sequence-specific DNA binding	GO:0007275//multicellular organismal development;GO:0006355//regulation of transcription, DNA-dependent	gi|113676316|ref|NP_001038377.1|/1.71634e-174/homeobox protein Hox-B13a [Danio rerio]
Unigene31616_Grass_carp	156	23	46.39	6.76	-2.77872	4.45434e-26	5.54321e-24	-	-	-	-
Unigene7421_Grass_carp	101	15	30.03	4.41	-2.76755	2.60636e-17	2.6163e-15	-	-	-	-
Unigene31805_Grass_carp	26	4	7.73	1.18	-2.71168	2.9456e-05	0.000652666	-	-	-	-
Unigene47387_Grass_carp	26	4	7.73	1.18	-2.71168	2.9456e-05	0.000651871	-	-	-	gi|169636402|ref|NP_001038308.1|/6.35874e-31/yjeF N-terminal domain-containing protein 3 [Danio rerio]
Unigene10607_Grass_carp	58	9	17.25	2.64	-2.70799	2.87958e-10	1.47794e-08	-	-	-	-
Unigene34000_Grass_carp	76	12	22.6	3.53	-2.67858	6.067e-13	4.37426e-11	-	-	-	gi|47086021|ref|NP_998380.1|/7.08592e-06/aldolase a, fructose-bisphosphate, b [Danio rerio]
Unigene26100_Grass_carp	42	7	12.49	2.06	-2.60006	1.68137e-07	5.81884e-06	GO:0005576//extracellular region	GO:0004568//chitinase activity;GO:0008061//chitin binding;GO:0043169//cation binding	GO:0006032//chitin catabolic process	gi|28279226|gb|AAH46004.1|/0/Zgc:65788 protein, partial [Danio rerio]
Unigene20299_Grass_carp	35	6	10.41	1.76	-2.56432	2.35078e-06	6.64251e-05	-	-	-	gi|292623403|ref|XP_002665292.1|/8.13417e-18/PREDICTED: urokinase plasminogen activator surface receptor-like [Danio rerio]
Unigene31438_Grass_carp	29	5	8.62	1.47	-2.55187	1.91585e-05	0.000445699	-	-	-	-
CL347.Contig1_Grass_carp	51	9	15.17	2.64	-2.52261	1.38367e-08	5.76602e-07	-	-	-	gi|125826086|ref|XP_001332088.1|/1.02888e-87/PREDICTED: COMM domain-containing protein 6 [Danio rerio]
Unigene14165_Grass_carp	28	5	8.33	1.47	-2.5025	3.32344e-05	0.000722292	-	-	-	-
Unigene35287_Grass_carp	38	7	11.3	2.06	-2.45561	1.5032e-06	4.4337e-05	-	-	-	-
Unigene21869_Grass_carp	38	7	11.3	2.06	-2.45561	1.5032e-06	4.42651e-05	GO:0016021//integral to membrane;GO:0005794//Golgi apparatus	GO:0016757//transferase activity, transferring glycosyl groups	-	gi|94733798|emb|CAK05029.1|/1.69276e-15/novel protein similar to vertebrate UDP-N-acetyl-alpha-D-galactosamine:polypeptide N-acetylgalactosaminyltransferase 4 (GalNAc-T4) (GALNT4) [Danio rerio]
CL3207.Contig1_Grass_carp	1589	300	472.5	88.13	-2.42261	3.8097e-215	7.44284e-213	-	-	-	gi|224066367|ref|XP_002187313.1|/2.12575e-36/PREDICTED: glutamine-rich 1 [Taeniopygia guttata]
Unigene6452_Grass_carp	1018	198	302.71	58.17	-2.37959	1.2162e-135	2.16639e-133	GO:0016021//integral to membrane	GO:0015355//secondary active monocarboxylate transmembrane transporter activity;GO:0015293//symporter activity	GO:0055085//transmembrane transport;GO:0006814//sodium ion transport	gi|117167947|gb|AAI24586.1|/2.6453e-44/Solute carrier family 5 (iodide transporter), member 8-like [Danio rerio]
Unigene31465_Grass_carp	36	7	10.7	2.06	-2.37689	4.40222e-06	0.000116765	-	-	-	-
Unigene26044_Grass_carp	36	7	10.7	2.06	-2.37689	4.40222e-06	0.000116595	GO:0044428//nuclear part	GO:0070063//RNA polymerase binding	GO:0006396//RNA processing	gi|326675794|ref|XP_002665299.2|/0/PREDICTED: protein SCAF8 [Danio rerio]
Unigene5918_Grass_carp	41	8	12.19	2.35	-2.37497	9.43184e-07	2.87529e-05	-	-	-	-
CL172.Contig4_Grass_carp	40	8	11.89	2.35	-2.33902	1.60218e-06	4.69516e-05	-	-	-	-
CL2829.Contig1_Grass_carp	35	7	10.41	2.06	-2.33725	7.49028e-06	0.000190071	GO:0005730//nucleolus;GO:0005886//plasma membrane	GO:0003729//mRNA binding;GO:0000166//nucleotide binding	GO:0043484//regulation of RNA splicing;GO:0006397//mRNA processing	gi|134047877|sp|Q7ZVR8.2|ESRP2_DANRE/0/RecName: Full=Epithelial splicing regulatory protein 2; AltName: Full=RNA-binding motif protein 35B; AltName: Full=RNA-binding protein 35B
Unigene20575_Grass_carp	58	12	17.25	3.53	-2.28886	1.00889e-08	4.2629e-07	-	-	-	gi|313246341|emb|CBY35260.1|/8.37665e-11/unnamed protein product [Oikopleura dioica]
Unigene25373_Grass_carp	37	8	11	2.35	-2.22677	7.67884e-06	0.000194313	GO:0030176//integral to endoplasmic reticulum membrane	GO:0005509//calcium ion binding;GO:0051787//misfolded protein binding;GO:0004571//mannosyl-oligosaccharide 1,2-alpha-mannosidase activity;GO:0004559//alpha-mannosidase activity	GO:0030433//ER-associated protein catabolic process;GO:0006457//protein folding;GO:0006986//response to unfolded protein	gi|348521720|ref|XP_003448374.1|/0/PREDICTED: ER degradation-enhancing alpha-mannosidase-like 1 [Oreochromis niloticus]
Unigene21324_Grass_carp	76	17	22.6	4.99	-2.17921	1.86943e-10	9.90252e-09	-	-	-	-
Unigene32464_Grass_carp	35	8	10.41	2.35	-2.14724	2.13866e-05	0.000494368	-	-	-	-
Unigene24700_Grass_carp	48	11	14.27	3.23	-2.14338	5.97738e-07	1.90532e-05	-	-	-	-
Unigene20430_Grass_carp	869	202	258.4	59.34	-2.12253	5.47794e-101	9.21562e-99	GO:0000502//proteasome complex;GO:0016324//apical plasma membrane;GO:0005634//nucleus;GO:0005887//integral to plasma membrane	GO:0008508//bile acid:sodium symporter activity	GO:0015721//bile acid and bile salt transport;GO:0015711//organic anion transport;GO:0008206//bile acid metabolic process;GO:0071436//sodium ion export	gi|41054900|ref|NP_956652.1|/3.26132e-178/ileal sodium/bile acid cotransporter [Danio rerio]
CL4037.Contig3_Grass_carp	43	10	12.79	2.94	-2.12113	2.74254e-06	7.67784e-05	-	-	-	gi|292622784|ref|XP_002665100.1|/7.18937e-14/PREDICTED: serine/arginine-rich splicing factor 10-like [Danio rerio]
Unigene7057_Grass_carp	34	8	10.11	2.35	-2.10505	3.54526e-05	0.000759597	GO:0016604//nuclear body	GO:0019789//SUMO ligase activity;GO:0046872//metal ion binding;GO:0003713//transcription coactivator activity;GO:0050681//androgen receptor binding	GO:0045893//positive regulation of transcription, DNA-dependent;GO:0060766//negative regulation of androgen receptor signaling pathway	gi|122891308|emb|CAM13136.1|/5.00667e-73/novel protein similar to vertebrate protein inhibitor of activated STAT, 3 (PIAS3) [Danio rerio]
CL2119.Contig1_Grass_carp	310	75	92.18	22.03	-2.06498	7.0691e-36	9.87988e-34	-	-	-	-
Unigene28073_Grass_carp	169	42	50.25	12.34	-2.02578	8.5021e-20	9.3621e-18	-	-	-	-
Unigene43836_Grass_carp	112	28	33.3	8.23	-2.01656	1.56655e-13	1.2879e-11	-	-	-	-
Unigene22933_Grass_carp	115	29	34.2	8.52	-2.00507	9.32622e-14	7.99283e-12	-	-	-	-
Unigene24512_Grass_carp	103	26	30.63	7.64	-2.0033	1.87244e-12	1.24617e-10	-	-	-	-
Unigene23401_Grass_carp	1700	445	505.5	130.73	-1.95112	1.40121e-175	2.62459e-173	GO:0005886//plasma membrane;GO:0016021//integral to membrane	GO:0015137//citrate transmembrane transporter activity;GO:0015293//symporter activity	GO:0055085//transmembrane transport;GO:0015746//citrate transport;GO:0006814//sodium ion transport	gi|217035110|ref|NP_001136038.1|/0/solute carrier family 13, member 5 [Danio rerio]
Unigene25129_Grass_carp	45	12	13.38	3.53	-1.92234	6.65366e-06	0.000171476	-	-	-	-
Unigene25654_Grass_carp	63	17	18.73	4.99	-1.90824	1.06649e-07	3.76987e-06	GO:0016021//integral to membrane	-	-	gi|32451910|gb|AAH54611.1|/4.82022e-107/Zgc:64085 [Danio rerio]
Unigene14890_Grass_carp	77	21	22.9	6.17	-1.89201	4.83954e-09	2.16043e-07	GO:0005737//cytoplasm;GO:0005634//nucleus;GO:0005886//plasma membrane	GO:0005488//binding;GO:0004871//signal transducer activity;GO:0005096//GTPase activator activity	GO:0007186//G-protein coupled receptor protein signaling pathway;GO:0043547//positive regulation of GTPase activity	gi|57525610|ref|NP_001003629.1|/4.52921e-51/regulator of G-protein signalling 3 [Danio rerio]
Unigene7334_Grass_carp	66	18	19.63	5.29	-1.89172	6.21184e-08	2.29396e-06	-	-	-	-
Unigene15493_Grass_carp	66	18	19.63	5.29	-1.89172	6.21184e-08	2.28931e-06	-	-	-	-
Unigene1159_Grass_carp	211	58	62.74	17.04	-1.88046	3.36246e-22	3.89124e-20	-	GO:0003700//sequence-specific DNA binding transcription factor activity;GO:0043565//sequence-specific DNA binding;GO:0046983//protein dimerization activity	GO:0006355//regulation of transcription, DNA-dependent	gi|50345094|ref|NP_001002218.1|/2.92786e-167/nuclear factor, interleukin 3 regulated, member 6 [Danio rerio]
Unigene6112_Grass_carp	183	51	54.42	14.98	-1.8611	3.39462e-19	3.67124e-17	GO:0016021//integral to membrane	-	-	gi|164519113|ref|NP_001106811.1|/2.61096e-47/uncharacterized protein LOC563398 [Danio rerio]
Unigene10628_Grass_carp	68	19	20.22	5.58	-1.85745	5.75056e-08	2.13664e-06	-	-	-	-
Unigene29537_Grass_carp	71	20	21.11	5.88	-1.84404	3.33884e-08	1.30179e-06	-	-	-	-
Unigene35715_Grass_carp	74	21	22	6.17	-1.83416	1.93817e-08	7.82547e-07	-	-	-	-
Unigene22974_Grass_carp	81	23	24.09	6.76	-1.83334	4.13648e-09	1.86491e-07	-	-	-	gi|326670853|ref|XP_003199304.1|/1.20133e-13/PREDICTED: death-associated protein-like 1-B-like, partial [Danio rerio]
Unigene981_Grass_carp	84	24	24.98	7.05	-1.82508	2.40424e-09	1.1031e-07	-	-	-	-
Unigene20903_Grass_carp	42	12	12.49	3.53	-1.82303	2.72412e-05	0.000608789	-	-	-	-
Unigene15250_Grass_carp	72	21	21.41	6.17	-1.79494	4.82172e-08	1.8366e-06	GO:0005792//microsome;GO:0005788//endoplasmic reticulum lumen;GO:0005576//extracellular region;GO:0016020//membrane	GO:0008270//zinc ion binding;GO:0005138//interleukin-6 receptor binding;GO:0004177//aminopeptidase activity;GO:0008235//metalloexopeptidase activity	GO:0006509//membrane protein ectodomain proteolysis;GO:0045766//positive regulation of angiogenesis	gi|319738597|ref|NP_956500.2|/5.07178e-146/zgc:56194 precursor [Danio rerio]
Unigene20672_Grass_carp	164	48	48.77	14.1	-1.7903	1.5524e-16	1.51642e-14	GO:0005737//cytoplasm	GO:0032052//bile acid binding;GO:0005215//transporter activity	GO:0006810//transport	gi|158442680|gb|ABW38784.1|/3.59209e-66/liver-type fatty acid-binding protein [Ctenopharyngodon idella]
Unigene27907_Grass_carp	41	12	12.19	3.53	-1.78796	4.3191e-05	0.000901997	GO:0005730//nucleolus;GO:0005654//nucleoplasm	GO:0005515//protein binding	GO:0000183//chromatin silencing at rDNA;GO:0045943//positive regulation of transcription from RNA polymerase I promoter	gi|255003831|ref|NP_001005395.1|/0/upstream binding transcription factor, RNA polymerase I [Danio rerio]
Unigene1139_Grass_carp	95	28	28.25	8.23	-1.77929	4.29678e-10	2.15064e-08	GO:0043005//neuron projection;GO:0005739//mitochondrion;GO:0048471//perinuclear region of cytoplasm;GO:0005886//plasma membrane	GO:0004017//adenylate kinase activity;GO:0005524//ATP binding	GO:0007050//cell cycle arrest;GO:0046939//nucleotide phosphorylation;GO:0046034//ATP metabolic process;GO:0009165//nucleotide biosynthetic process	gi|51571925|ref|NP_001003993.1|/2.0827e-101/adenylate kinase isoenzyme 1 [Danio rerio]
Unigene29242_Grass_carp	83	25	24.68	7.34	-1.74949	8.44044e-09	3.59987e-07	-	-	-	-
Unigene18477_Grass_carp	43	13	12.79	3.82	-1.74337	3.88068e-05	0.000818909	-	-	-	-
Unigene4278_Grass_carp	131	40	38.95	11.75	-1.72896	6.30496e-13	4.52786e-11	-	-	-	-
Unigene27797_Grass_carp	199	61	59.17	17.92	-1.7233	8.2054e-19	8.71836e-17	-	-	-	-
Unigene25201_Grass_carp	80	25	23.79	7.34	-1.6965	3.16592e-08	1.24237e-06	GO:0005886//plasma membrane;GO:0016021//integral to membrane	GO:0005215//transporter activity	GO:0006810//transport	gi|52218944|ref|NP_001004546.1|/1.49145e-158/organic solute transporter subunit alpha [Danio rerio]
Unigene35081_Grass_carp	64	20	19.03	5.88	-1.69439	7.78574e-07	2.42225e-05	-	-	-	-
Unigene27465_Grass_carp	82	26	24.38	7.64	-1.67405	2.81804e-08	1.11793e-06	-	-	-	-
Unigene11979_Grass_carp	63	20	18.73	5.88	-1.67146	1.20537e-06	3.61393e-05	-	-	-	gi|192455654|ref|NP_001122225.1|/6.1152e-51/uncharacterized protein LOC569781 [Danio rerio]
Unigene28980_Grass_carp	56	18	16.65	5.29	-1.65418	5.68006e-06	0.00014743	-	-	-	-
Unigene29279_Grass_carp	318	104	94.56	30.55	-1.63006	4.74694e-27	6.03127e-25	-	GO:0005215//transporter activity;GO:0032052//bile acid binding	GO:0006810//transport	gi|187884589|gb|ACD37356.1|/3.09069e-61/fatty acid-binding protein 6 [Danio rerio]
Unigene7487_Grass_carp	124	41	36.87	12.04	-1.61461	2.67818e-11	1.54968e-09	GO:0005624//membrane fraction;GO:0005829//cytosol;GO:0005886//plasma membrane;GO:0005625//soluble fraction;GO:0005739//mitochondrion	GO:0016206//catechol O-methyltransferase activity;GO:0000287//magnesium ion binding	GO:0032496//response to lipopolysaccharide;GO:0042420//dopamine catabolic process;GO:0048662//negative regulation of smooth muscle cell proliferation;GO:0008210//estrogen metabolic process;GO:0007612//learning;GO:0042135//neurotransmitter catabolic process;GO:0050668//positive regulation of homocysteine metabolic process;GO:0007565//female pregnancy;GO:0014070//response to organic cyclic compound…	gi|209735740|gb|ACI68739.1|/1.49304e-118/Catechol O-methyltransferase [Salmo salar]
CL4879.Contig3_Grass_carp	304	101	90.4	29.67	-1.60732	1.93086e-25	2.38651e-23	GO:0005829//cytosol;GO:0030529//ribonucleoprotein complex	GO:0003746//translation elongation factor activity;GO:0005515//protein binding;GO:0003924//GTPase activity;GO:0005525//GTP binding	GO:0006414//translational elongation;GO:0006184//GTP catabolic process	gi|326667940|ref|XP_697966.4|/0/PREDICTED: elongation factor 2 [Danio rerio]
Unigene14616_Grass_carp	63	21	18.73	6.17	-1.60201	2.5061e-06	7.05943e-05	-	-	-	-
Unigene20958_Grass_carp	98	33	29.14	9.69	-1.58843	4.98118e-09	2.21279e-07	-	-	-	-
Unigene20117_Grass_carp	190	64	56.5	18.8	-1.58752	3.36948e-16	3.2738e-14	-	-	-	gi|292621433|ref|XP_694193.4|/0/PREDICTED: tumor necrosis factor alpha-induced protein 2-like [Danio rerio]
Unigene26640_Grass_carp	92	31	27.36	9.11	-1.58655	1.49824e-08	6.20079e-07	-	-	-	-
Unigene20204_Grass_carp	1247	421	370.8	123.67	-1.58415	3.94176e-97	6.45206e-95	GO:0016020//membrane	GO:0003830//beta-1,4-mannosylglycoprotein 4-beta-N-acetylglucosaminyltransferase activity	GO:0006487//protein N-linked glycosylation	gi|158254153|gb|AAI54149.1|/5.74514e-129/Mannosyl (beta-1,4-)-glycoprotein beta-1,4-N-acetylglucosaminyltransferase [Danio rerio]
Unigene23462_Grass_carp	130	44	38.66	12.93	-1.58012	1.81455e-11	1.06695e-09	GO:0005730//nucleolus;GO:0015630//microtubule cytoskeleton	GO:0003899//DNA-directed RNA polymerase activity	GO:0006351//transcription, DNA-dependent	gi|150387805|sp|Q6PHG8.2|RPA43_DANRE/1.55708e-117/RecName: Full=DNA-directed RNA polymerase I subunit RPA43; AltName: Full=Twist neighbor protein
Unigene44381_Grass_carp	56	19	16.65	5.58	-1.57719	1.16996e-05	0.000284184	-	-	-	-
Unigene24737_Grass_carp	2336	796	694.62	233.84	-1.5707	4.34556e-178	8.22442e-176	-	-	-	-
Unigene23624_Grass_carp	123	42	36.57	12.34	-1.56732	8.19024e-11	4.46872e-09	-	-	-	-
Unigene24718_Grass_carp	304	104	90.4	30.55	-1.56515	1.54973e-24	1.85244e-22	GO:0005789//endoplasmic reticulum membrane;GO:0016021//integral to membrane	GO:0004768//stearoyl-CoA 9-desaturase activity;GO:0005506//iron ion binding	GO:0006633//fatty acid biosynthetic process;GO:0006950//response to stress;GO:0055114//oxidation-reduction process	gi|5738564|emb|CAB53008.1|/0/delta-9-desaturase [Ctenopharyngodon idella]
CL3277.Contig1_Grass_carp	70	24	20.81	7.05	-1.56158	1.09248e-06	3.29721e-05	-	GO:0008146//sulfotransferase activity	GO:0042221//response to chemical stimulus	gi|47550819|ref|NP_999851.1|/2.13645e-154/sulfotransferase 6B1 [Danio rerio]
CL1673.Contig8_Grass_carp	154	53	45.79	15.57	-1.55626	4.59262e-13	3.40585e-11	GO:0005887//integral to plasma membrane	GO:0046872//metal ion binding;GO:0005391//sodium:potassium-exchanging ATPase activity;GO:0005524//ATP binding	GO:0030916//otic vesicle formation;GO:0048840//otolith development;GO:0035051//cardiac cell differentiation;GO:0030917//midbrain-hindbrain boundary development;GO:0035050//embryonic heart tube development;GO:0006754//ATP biosynthetic process;GO:0007368//determination of left/right symmetry;GO:0006813//potassium ion transport;GO:0010172//embryonic body morphogenesis;GO:0006814//sodium ion transport	gi|18858301|ref|NP_571764.1|/0/ATPase, Na+/K+ transporting, alpha 1a.4 polypeptide [Danio rerio]
Unigene29299_Grass_carp	549	189	163.25	55.52	-1.556	1.16085e-42	1.67393e-40	-	-	-	gi|189530599|ref|XP_001922481.1|/1.20663e-42/PREDICTED: proactivator polypeptide-like [Danio rerio]
CL1099.Contig1_Grass_carp	58	20	17.25	5.88	-1.55271	1.01612e-05	0.000249822	GO:0005792//microsome;GO:0005737//cytoplasm	GO:0051287//NAD binding;GO:0003845//11-beta-hydroxysteroid dehydrogenase activity;GO:0005496//steroid binding	GO:0001666//response to hypoxia;GO:0002017//regulation of blood volume by renal aldosterone;GO:0055114//oxidation-reduction process;GO:0008211//glucocorticoid metabolic process;GO:0007565//female pregnancy;GO:0051384//response to glucocorticoid stimulus;GO:0032868//response to insulin stimulus;GO:0042493//response to drug;GO:0032094//response to food	gi|347800749|ref|NP_997885.2|/0/corticosteroid 11-beta-dehydrogenase isozyme 2 [Danio rerio]
Unigene30433_Grass_carp	188	65	55.9	19.09	-1.55003	1.52177e-15	1.44759e-13	-	-	GO:0051716//cellular response to stimulus;GO:0065008;GO:0051239;GO:0023052//signaling;GO:0050794//regulation of cellular process	gi|292616221|ref|XP_002662925.1|/9.57706e-40/PREDICTED: cocaine- and amphetamine-regulated transcript protein-like [Danio rerio]
Unigene8599_Grass_carp	156	54	46.39	15.86	-1.54842	4.00726e-13	3.03366e-11	-	-	-	-
CL184.Contig2_Grass_carp	52	18	15.46	5.29	-1.5472	3.1196e-05	0.000685369	GO:0005789//endoplasmic reticulum membrane;GO:0016021//integral to membrane	GO:0030246//carbohydrate binding	GO:0006457//protein folding;GO:0018279//protein N-linked glycosylation via asparagine;GO:0043687//post-translational protein modification	gi|165972473|ref|NP_001107090.1|/3.02934e-125/malectin precursor [Danio rerio]
Unigene5932_Grass_carp	75	26	22.3	7.64	-1.5454	5.44922e-07	1.74002e-05	-	-	-	-
Unigene7878_Grass_carp	118	41	35.09	12.04	-1.54322	3.21676e-10	1.63712e-08	GO:0016021//integral to membrane	-	GO:0006810//transport	gi|51011057|ref|NP_001003487.1|/1.02734e-112/transmembrane emp24 protein transport domain containing 1a precursor [Danio rerio]
Unigene24659_Grass_carp	92	32	27.36	9.4	-1.54134	2.98868e-08	1.1779e-06	-	-	-	-
Unigene23193_Grass_carp	89	31	26.46	9.11	-1.53829	5.18544e-08	1.9628e-06	-	-	-	-
Unigene29146_Grass_carp	402	141	119.54	41.42	-1.52909	6.41122e-31	8.50259e-29	-	-	-	-
Unigene27175_Grass_carp	592	208	176.03	61.1	-1.52658	1.19051e-44	1.74438e-42	-	-	-	-
Unigene513_Grass_carp	172	61	51.15	17.92	-1.51316	6.72046e-14	5.92738e-12	-	-	-	-
CL3375.Contig3_Grass_carp	90	32	26.76	9.4	-1.50935	6.74966e-08	2.47747e-06	-	GO:0003676//nucleic acid binding;GO:0000166//nucleotide binding	-	gi|47086087|ref|NP_998424.1|/2.6363e-33/polyadenylate-binding protein nuclear 1 isoform 1 [Danio rerio]
Unigene29889_Grass_carp	59	21	17.54	6.17	-1.50731	1.32671e-05	0.000319272	-	-	-	-
Unigene16124_Grass_carp	56	20	16.65	5.88	-1.50163	2.3206e-05	0.00053169	-	-	-	gi|47207837|emb|CAF94037.1|/2.02697e-27/unnamed protein product [Tetraodon nigroviridis]
Unigene20525_Grass_carp	173	62	51.44	18.21	-1.49816	8.68474e-14	7.47834e-12	-	GO:0031843//type 2 neuropeptide Y receptor binding	GO:0065007//biological regulation	gi|189525819|ref|XP_001333222.2|/1.75861e-48/PREDICTED: peptide Y-like [Danio rerio]
Unigene13831_Grass_carp	53	19	15.76	5.58	-1.49793	4.06386e-05	0.000853599	-	-	-	-
Unigene27066_Grass_carp	145	52	43.12	15.28	-1.49671	8.9442e-12	5.45326e-10	GO:0016021//integral to membrane;GO:0005886//plasma membrane	GO:0016787//hydrolase activity	GO:0016042//lipid catabolic process	gi|61806626|ref|NP_001013545.1|/0/ectonucleotide pyrophosphatase/phosphodiesterase family member 6 precursor [Danio rerio]
CL3884.Contig1_Grass_carp	272	98	80.88	28.79	-1.49022	1.09294e-20	1.21826e-18	GO:0005654//nucleoplasm	GO:0008270//zinc ion binding;GO:0004887//thyroid hormone receptor activity;GO:0043565//sequence-specific DNA binding;GO:0003700//sequence-specific DNA binding transcription factor activity;GO:0003707//steroid hormone receptor activity	-	gi|194578847|ref|NP_001124064.1|/0/nuclear receptor subfamily 1, group D, member 2a [Danio rerio]
Unigene21223_Grass_carp	66	24	19.63	7.05	-1.47737	5.61602e-06	0.000145976	-	-	-	-
Unigene33499_Grass_carp	55	20	16.35	5.88	-1.4754	3.48532e-05	0.000747636	-	-	-	gi|113462025|ref|NP_001025347.1|/2.0364e-89/ectonucleotide pyrophosphatase/phosphodiesterase family member 5 precursor [Danio rerio]
Unigene6359_Grass_carp	232	85	68.99	24.97	-1.46619	1.78682e-17	1.82386e-15	GO:0005694//chromosome;GO:0005634//nucleus	GO:0003677//DNA binding;GO:0004803//transposase activity	GO:0006313//transposition, DNA-mediated;GO:0015074//DNA integration	gi|42476233|ref|NP_955849.2|/7.92726e-113/high mobility group protein B1 [Danio rerio]
CL916.Contig1_Grass_carp	1438	528	427.6	155.11	-1.46297	1.48515e-99	2.45306e-97	-	-	-	gi|68385539|ref|XP_697952.1|/1.51232e-25/PREDICTED: hypothetical protein LOC569467 [Danio rerio]
Unigene21034_Grass_carp	57	21	16.95	6.17	-1.45794	2.982e-05	0.000658323	GO:0005789//endoplasmic reticulum membrane;GO:0005792//microsome;GO:0016021//integral to membrane;GO:0042645//mitochondrial nucleoid	GO:0005515//protein binding	-	gi|47086171|ref|NP_998097.1|/1.07512e-92/leucine-rich repeat-containing protein 59 [Danio rerio]
Unigene23047_Grass_carp	57	21	16.95	6.17	-1.45794	2.982e-05	0.000657524	GO:0005840//ribosome	-	-	gi|157423055|gb|AAI53566.1|/2.21309e-111/Mitochondrial ribosomal protein S34 [Danio rerio]
Unigene28873_Grass_carp	105	39	31.22	11.46	-1.44586	1.58504e-08	6.51553e-07	-	-	-	gi|292614056|ref|XP_002662121.1|/5.62263e-27/PREDICTED: interferon-induced very large GTPase 1-like [Danio rerio]
Unigene20767_Grass_carp	70	26	20.81	7.64	-1.44563	4.11986e-06	0.000110241	-	-	-	-
CL1163.Contig1_Grass_carp	301	112	89.5	32.9	-1.4438	9.41584e-22	1.07595e-19	-	-	-	-
Unigene32916_Grass_carp	67	25	19.92	7.34	-1.44037	7.1632e-06	0.000183049	-	-	-	-
Unigene19832_Grass_carp	622	232	184.95	68.15	-1.44035	4.35194e-43	6.32563e-41	-	GO:0003824//catalytic activity	-	gi|77799489|dbj|BAE46604.1|/4.53715e-98/reverse transcriptase [Tanichthys albonubes]
Unigene23254_Grass_carp	72	27	21.41	7.93	-1.43289	3.51958e-06	9.50182e-05	-	-	GO:0045454//cell redox homeostasis	gi|41053343|ref|NP_956315.1|/1.89586e-116/thioredoxin domain-containing protein 9 [Danio rerio]
Unigene7546_Grass_carp	112	42	33.3	12.34	-1.43218	6.74746e-09	2.91892e-07	-	-	-	-
Unigene6440_Grass_carp	764	288	227.18	84.6	-1.42511	1.00533e-51	1.52216e-49	GO:0000276//mitochondrial proton-transporting ATP synthase complex, coupling factor F(o)	GO:0008553//hydrogen-exporting ATPase activity, phosphorylative mechanism	GO:0015986//ATP synthesis coupled proton transport	gi|41054299|ref|NP_956051.1|/2.37026e-49/ATP synthase subunit g, mitochondrial [Danio rerio]
Unigene22562_Grass_carp	61	23	18.14	6.76	-1.42408	2.16972e-05	0.000500275	GO:0005829//cytosol;GO:0000139//Golgi membrane;GO:0005814//centriole	GO:0004674//protein serine/threonine kinase activity;GO:0046872//metal ion binding;GO:0042802//identical protein binding;GO:0005524//ATP binding;GO:0017049//GTP-Rho binding	GO:0022614//membrane to membrane docking;GO:0006468//protein phosphorylation;GO:0000910//cytokinesis;GO:0032060//bleb assembly;GO:0030036//actin cytoskeleton organization;GO:0050901//leukocyte tethering or rolling;GO:0007266//Rho protein signal transduction;GO:0043524//negative regulation of neuron apoptosis	gi|375298761|ref|NP_001243563.1|/0/rho-associated coiled-coil domain-containing protein kinase 1 [Danio rerio]
Unigene26211_Grass_carp	111	42	33.01	12.34	-1.41956	9.94588e-09	4.21228e-07	GO:0005829//cytosol;GO:0005739//mitochondrion;GO:0005730//nucleolus	GO:0004825//methionine-tRNA ligase activity;GO:0005524//ATP binding;GO:0000049//tRNA binding	GO:0009303//rRNA transcription;GO:0006431//methionyl-tRNA aminoacylation	gi|34785759|gb|AAH57463.1|/0/Mars protein [Danio rerio]
Unigene29087_Grass_carp	84	32	24.98	9.4	-1.41004	7.27628e-07	2.28329e-05	GO:0031594//neuromuscular junction;GO:0019717//synaptosome;GO:0042470//melanosome;GO:0008305//integrin complex;GO:0042383//sarcolemma	GO:0005178//integrin binding;GO:0046982//protein heterodimerization activity;GO:0004872//receptor activity	GO:0045596//negative regulation of cell differentiation;GO:0008354//germ cell migration;GO:0007160//cell-matrix adhesion;GO:0055007//cardiac muscle cell differentiation;GO:0001708//cell fate specification;GO:0045214//sarcomere organization;GO:0031175//neuron projection development;GO:0007229//integrin-mediated signaling pathway;GO:0008284//positive regulation of cell proliferation;GO:0051726//reg…	gi|190337006|gb|AAI62706.1|/1.23325e-51/Itgb1b protein [Danio rerio]
Unigene28230_Grass_carp	139	53	41.33	15.57	-1.40842	1.7574e-10	9.33631e-09	GO:0042555//MCM complex;GO:0000785//chromatin	GO:0005515//protein binding	GO:0000084//S phase of mitotic cell cycle;GO:0000075//cell cycle checkpoint;GO:0000216//M/G1 transition of mitotic cell cycle;GO:0006355//regulation of transcription, DNA-dependent;GO:0006271//DNA strand elongation involved in DNA replication;GO:0006270//DNA-dependent DNA replication initiation;GO:0000082//G1/S transition of mitotic cell cycle	gi|41054323|ref|NP_956034.1|/8.51564e-137/cyclin-L1 [Danio rerio]
Unigene27957_Grass_carp	363	139	107.94	40.83	-1.40253	7.19414e-25	8.71402e-23	GO:0005634//nucleus;GO:0005739//mitochondrion	GO:0004402//histone acetyltransferase activity;GO:0016231//beta-N-acetylglucosaminidase activity	GO:0010524//positive regulation of calcium ion transport into cytosol;GO:0070265//necrotic cell death;GO:0007568//aging;GO:0006612//protein targeting to membrane;GO:0006044//N-acetylglucosamine metabolic process;GO:0048545//response to steroid hormone stimulus;GO:0051054//positive regulation of DNA metabolic process;GO:0046060//dATP metabolic process;GO:0051901//positive regulation of mitochondri…	gi|125830121|ref|XP_700241.2|/0/PREDICTED: bifunctional protein NCOAT-like [Danio rerio]
Unigene6365_Grass_carp	73	28	21.71	8.23	-1.3994	4.43006e-06	0.000117161	GO:0000786//nucleosome;GO:0005739//mitochondrion;GO:0005834//heterotrimeric G-protein complex;GO:0005634//nucleus	GO:0004871//signal transducer activity;GO:0003677//DNA binding;GO:0003924//GTPase activity	GO:0007186//G-protein coupled receptor protein signaling pathway;GO:0006184//GTP catabolic process;GO:0007268//synaptic transmission;GO:0006334//nucleosome assembly;GO:0071377//cellular response to glucagon stimulus;GO:0006112//energy reserve metabolic process	gi|47550841|ref|NP_999886.1|/3.56533e-28/guanine nucleotide-binding protein G(I)/G(S)/G(O) subunit gamma-5 [Danio rerio]
Unigene26249_Grass_carp	777	300	231.04	88.13	-1.39044	1.01397e-50	1.52255e-48	-	-	-	gi|326672737|ref|XP_001921014.3|/0/PREDICTED: hypothetical protein LOC322468 [Danio rerio]
Unigene323_Grass_carp	126	49	37.47	14.39	-1.38067	2.22908e-09	1.02792e-07	-	GO:0030170//pyridoxal phosphate binding;GO:0016831//carboxy-lyase activity	GO:0019752//carboxylic acid metabolic process	gi|348041353|ref|NP_001004552.2|/0/pyridoxal-dependent decarboxylase domain-containing protein 1 [Danio rerio]
Unigene24129_Grass_carp	169	66	50.25	19.39	-1.37381	4.89524e-12	3.02523e-10	-	-	-	gi|326669500|ref|XP_003199028.1|/2.52906e-25/PREDICTED: c-C motif chemokine 3-like [Danio rerio]
Unigene18005_Grass_carp	97	38	28.84	11.16	-1.36973	1.87822e-07	6.4754e-06	GO:0005743//mitochondrial inner membrane;GO:0016021//integral to membrane	GO:0005488//binding	GO:0055085//transmembrane transport	gi|18859045|ref|NP_571457.1|/2.74654e-164/mitochondrial carrier homolog 2 [Danio rerio]
Unigene6493_Grass_carp	163	64	48.47	18.8	-1.36636	1.42889e-11	8.48415e-10	-	-	-	-
Unigene27130_Grass_carp	1709	676	508.18	198.58	-1.35562	2.65562e-105	4.50934e-103	-	-	-	-
Unigene6644_Grass_carp	93	37	27.65	10.87	-1.34693	4.70682e-07	1.52168e-05	-	-	-	-
Unigene27322_Grass_carp	85	34	25.28	9.99	-1.33944	1.64363e-06	4.80115e-05	GO:0005759//mitochondrial matrix	GO:0009055//electron carrier activity	GO:0022904//respiratory electron transport chain;GO:0006810//transport	gi|47085679|ref|NP_998163.1|/1.06245e-129/electron transfer flavoprotein subunit beta [Danio rerio]
Unigene20211_Grass_carp	82	33	24.38	9.69	-1.33113	2.82658e-06	7.84063e-05	-	-	-	-
Unigene26429_Grass_carp	169	68	50.25	19.98	-1.33057	1.56189e-11	9.21364e-10	-	-	-	-
Unigene27176_Grass_carp	134	54	39.85	15.86	-1.32919	2.07546e-09	9.64425e-08	GO:0005743//mitochondrial inner membrane;GO:0016021//integral to membrane	GO:0005488//binding	GO:0055085//transmembrane transport;GO:0006839//mitochondrial transport;GO:0042221//response to chemical stimulus	gi|54124934|gb|AAS10175.2|/1.66612e-166/uncoupling protein 1 [Cyprinus carpio]
Unigene43119_Grass_carp	114	46	33.9	13.51	-1.32726	3.43856e-08	1.3378e-06	-	-	-	-
CL3324.Contig2_Grass_carp	171	69	50.85	20.27	-1.3269	1.32435e-11	7.88919e-10	-	-	-	-
Unigene26833_Grass_carp	74	30	22	8.81	-1.32029	9.91714e-06	0.000244484	GO:0005886//plasma membrane	GO:0015132//prostaglandin transmembrane transporter activity	GO:0043252//sodium-independent organic anion transport;GO:0015732//prostaglandin transport	gi|348513587|ref|XP_003444323.1|/0/PREDICTED: LOW QUALITY PROTEIN: solute carrier organic anion transporter family member 2A1-like [Oreochromis niloticus]
Unigene24797_Grass_carp	131	54	38.95	15.86	-1.29623	6.20862e-09	2.70514e-07	-	-	-	-
Unigene14211_Grass_carp	268	111	79.69	32.61	-1.28908	1.12237e-16	1.10229e-14	-	-	-	-
Unigene6792_Grass_carp	70	29	20.81	8.52	-1.28835	2.46902e-05	0.000561447	-	-	-	-
Unigene27867_Grass_carp	125	52	37.17	15.28	-1.28249	1.79571e-08	7.29894e-07	GO:0009331//glycerol-3-phosphate dehydrogenase complex	GO:0051287//NAD binding;GO:0004367//glycerol-3-phosphate dehydrogenase [NAD+] activity;GO:0042803//protein homodimerization activity	GO:0046168//glycerol-3-phosphate catabolic process;GO:0055114//oxidation-reduction process	gi|41054389|ref|NP_956000.1|/0/glycerol-3-phosphate dehydrogenase 1b [Danio rerio]
Unigene1101_Grass_carp	91	38	27.06	11.16	-1.27782	1.73354e-06	5.02339e-05	-	-	-	-
Unigene26031_Grass_carp	69	29	20.52	8.52	-1.26811	3.5574e-05	0.000760405	GO:0005730//nucleolus	GO:0008270//zinc ion binding;GO:0003676//nucleic acid binding;GO:0004534//5'-3' exoribonuclease activity	GO:0006310//DNA recombination;GO:0006281//DNA repair;GO:0016049//cell growth;GO:0006355//regulation of transcription, DNA-dependent;GO:0007283//spermatogenesis;GO:0007017//microtubule-based process;GO:0000738//DNA catabolic process, exonucleolytic;GO:0006397//mRNA processing;GO:0006353//transcription termination, DNA-dependent	gi|301069399|ref|NP_001001944.2|/0/5'-3' exoribonuclease 2 [Danio rerio]
Unigene414_Grass_carp	299	126	88.91	37.01	-1.26443	6.32836e-18	6.53295e-16	-	-	-	gi|220678533|emb|CAX14642.1|/4.42338e-67/novel protein containing a Lectin C-type domain [Danio rerio]
Unigene25055_Grass_carp	102	43	30.33	12.63	-1.26389	5.08384e-07	1.63774e-05	-	-	-	-
CL1036.Contig2_Grass_carp	183	78	54.42	22.91	-1.24816	2.48786e-11	1.44878e-09	GO:0016021//integral to membrane;GO:0042613//MHC class II protein complex	-	GO:0006955//immune response;GO:0002504//antigen processing and presentation of peptide or polysaccharide antigen via MHC class II	gi|773564|emb|CAA88847.1|/6.56398e-122/MHC class II [Cyprinus carpio]
Unigene6386_Grass_carp	5930	2543	1763.31	747.04	-1.23903	0	0	GO:0022625//cytosolic large ribosomal subunit	GO:0046872//metal ion binding;GO:0019843//rRNA binding;GO:0003735//structural constituent of ribosome;GO:0005515//protein binding	GO:0019083//viral transcription;GO:0031018//endocrine pancreas development;GO:0006414//translational elongation;GO:0006415//translational termination	gi|50344792|ref|NP_001002069.1|/8.4049e-52/ribosomal protein L37 [Danio rerio]
Unigene29921_Grass_carp	139	60	41.33	17.63	-1.22916	9.15926e-09	3.8973e-07	-	-	-	-
Unigene46524_Grass_carp	111	48	33.01	14.1	-1.22721	3.02272e-07	1.00586e-05	-	-	-	-
Unigene26366_Grass_carp	337	147	100.21	43.18	-1.21459	6.9993e-19	7.4806e-17	-	-	-	-
Unigene18613_Grass_carp	221	97	65.72	28.5	-1.20537	9.30006e-13	6.49895e-11	-	-	-	-
Unigene27591_Grass_carp	150	66	44.6	19.39	-1.20173	4.52458e-09	2.02481e-07	-	-	-	gi|189517356|ref|XP_688241.3|/0/PREDICTED: ubiquitin carboxyl-terminal hydrolase 36 [Danio rerio]
Unigene25066_Grass_carp	100	44	29.74	12.93	-1.20168	1.74231e-06	5.04076e-05	GO:0005887//integral to plasma membrane;GO:0005624//membrane fraction	GO:0015108//chloride transmembrane transporter activity;GO:0015499//formate transmembrane transporter activity;GO:0015301//anion:anion antiporter activity	GO:0015724//formate transport;GO:0015701//bicarbonate transport;GO:0006821//chloride transport	gi|326670104|ref|XP_001344243.3|/1.05046e-165/PREDICTED: solute carrier family 26 member 6 [Danio rerio]
Unigene31429_Grass_carp	77	34	22.9	9.99	-1.19679	2.96274e-05	0.000654866	-	-	-	-
Unigene25324_Grass_carp	523	231	155.52	67.86	-1.19647	8.22028e-28	1.05925e-25	GO:0035097//histone methyltransferase complex;GO:0017053//transcriptional repressor complex;GO:0005730//nucleolus;GO:0000118//histone deacetylase complex;GO:0005720//nuclear heterochromatin;GO:0000776//kinetochore;GO:0016605//PML body;GO:0010369//chromocenter;GO:0005737//cytoplasm	GO:0030674//protein binding, bridging;GO:0035064//methylated histone residue binding;GO:0070491//repressing transcription factor binding;GO:0042826//histone deacetylase binding;GO:0003682//chromatin binding	GO:0006333//chromatin assembly or disassembly;GO:0045892//negative regulation of transcription, DNA-dependent	gi|122114581|ref|NP_001073653.1|/3.91006e-21/chromobox protein homolog 5 [Danio rerio]
Unigene25735_Grass_carp	290	130	86.23	38.19	-1.17499	1.06975e-15	1.02296e-13	-	-	-	-
CL5325.Contig2_Grass_carp	646	291	192.09	85.49	-1.16795	9.32188e-33	1.27345e-30	GO:0005829//cytosol	GO:0004733//pyridoxamine-phosphate oxidase activity;GO:0010181//FMN binding	GO:0055114//oxidation-reduction process;GO:0008615//pyridoxine biosynthetic process	gi|34784069|gb|AAH57246.1|/2.24079e-140/Pnpo protein [Danio rerio]
Unigene20568_Grass_carp	119	54	35.39	15.86	-1.15795	4.0874e-07	1.33568e-05	-	-	-	-
Unigene29359_Grass_carp	147	67	43.71	19.68	-1.15123	2.04476e-08	8.23753e-07	-	-	-	-
Unigene33082_Grass_carp	81	37	24.09	10.87	-1.14808	3.4054e-05	0.000733959	-	-	-	-
Unigene20077_Grass_carp	94	43	27.95	12.63	-1.14599	8.14538e-06	0.000204977	-	-	-	gi|125819032|ref|XP_688271.2|/4.72979e-28/PREDICTED: musculoskeletal embryonic nuclear protein 1-like isoform 2 [Danio rerio]
CL4523.Contig2_Grass_carp	3242	1487	964.02	436.83	-1.14199	9.63276e-152	1.75018e-149	GO:0005840//ribosome	GO:0008097//5S rRNA binding;GO:0003735//structural constituent of ribosome	GO:0009790//embryo development;GO:0006412//translation	gi|348513539|ref|XP_003444299.1|/2.90494e-163/PREDICTED: 60S ribosomal protein L5-like [Oreochromis niloticus]
Unigene25958_Grass_carp	161	74	47.87	21.74	-1.13877	5.85134e-09	2.5556e-07	-	-	-	gi|292619598|ref|XP_002664033.1|/0/PREDICTED: ectonucleotide pyrophosphatase/phosphodiesterase family member 7-like [Danio rerio]
Unigene18925_Grass_carp	87	40	25.87	11.75	-1.13862	1.9672e-05	0.000455313	GO:0005576//extracellular region	-	-	gi|209153330|gb|ACI33155.1|/2.79357e-156/NHL repeat-containing protein 3 precursor [Salmo salar]
Unigene23918_Grass_carp	340	157	101.1	46.12	-1.13232	3.45296e-17	3.44708e-15	-	-	-	-
Unigene23580_Grass_carp	132	61	39.25	17.92	-1.13112	1.61632e-07	5.61508e-06	-	GO:0005524//ATP binding;GO:0016787//hydrolase activity;GO:0003677//DNA binding;GO:0005515//protein binding	GO:0008152//metabolic process	gi|315583015|ref|NP_001186845.1|/0/protein strawberry notch homolog 1 [Danio rerio]
Unigene19581_Grass_carp	108	50	32.11	14.69	-1.12819	2.28268e-06	6.4702e-05	GO:0005747//mitochondrial respiratory chain complex I	GO:0051287//NAD binding;GO:0051537//2 iron, 2 sulfur cluster binding;GO:0008137//NADH dehydrogenase (ubiquinone) activity;GO:0046872//metal ion binding	GO:0006810//transport;GO:0006120//mitochondrial electron transport, NADH to ubiquinone	gi|41152189|ref|NP_957041.1|/1.49507e-134/NADH dehydrogenase [ubiquinone] flavoprotein 2, mitochondrial [Danio rerio]
Unigene23603_Grass_carp	97	45	28.84	13.22	-1.12535	7.89158e-06	0.000199419	GO:0000785//chromatin;GO:0005737//cytoplasm;GO:0005730//nucleolus	GO:0005515//protein binding;GO:0003677//DNA binding;GO:0003682//chromatin binding	GO:0061178//regulation of insulin secretion involved in cellular response to glucose stimulus;GO:0051091//positive regulation of transcription factor activity;GO:0045944//positive regulation of transcription from RNA polymerase II promoter	gi|55925552|ref|NP_001007312.1|/2.9059e-44/high mobility group nucleosome-binding domain-containing protein 3 isoform 3 [Danio rerio]
Unigene16679_Grass_carp	125	58	37.17	17.04	-1.12521	3.85662e-07	1.2694e-05	-	-	-	-
Unigene25955_Grass_carp	86	40	25.57	11.75	-1.12179	2.74402e-05	0.000612483	-	-	-	-
Unigene16963_Grass_carp	86	40	25.57	11.75	-1.12179	2.74402e-05	0.000611731	-	GO:0004602//glutathione peroxidase activity	GO:0006979//response to oxidative stress;GO:0055114//oxidation-reduction process	gi|218751897|ref|NP_001007283.2|/2.04305e-96/glutathione peroxidase 4 precursor [Danio rerio]
Unigene5759_Grass_carp	139	65	41.33	19.09	-1.11437	1.08887e-07	3.83405e-06	GO:0005886//plasma membrane;GO:0016021//integral to membrane	GO:0004348//glucosylceramidase activity;GO:0008422//beta-glucosidase activity	GO:0006680//glucosylceramide catabolic process;GO:0008206//bile acid metabolic process	gi|125821356|ref|XP_687652.2|/0/PREDICTED: non-lysosomal glucosylceramidase [Danio rerio]
Unigene29873_Grass_carp	94	44	27.95	12.93	-1.11213	1.31714e-05	0.000317388	-	-	-	-
Unigene28809_Grass_carp	87	41	25.87	12.04	-1.10344	3.17244e-05	0.000696136	-	-	-	-
CL4316.Contig1_Grass_carp	97	46	28.84	13.51	-1.09404	1.2641e-05	0.000305418	-	-	-	-
Unigene6234_Grass_carp	124	59	36.87	17.33	-1.08918	8.50334e-07	2.61417e-05	-	-	-	-
Unigene6448_Grass_carp	296	141	88.02	41.42	-1.0875	2.70814e-14	2.42385e-12	GO:0016021//integral to membrane	GO:0004872//receptor activity	GO:0060319//primitive erythrocyte differentiation	gi|54400566|ref|NP_001006032.1|/8.73367e-86/translocator protein [Danio rerio]
Unigene48929_Grass_carp	86	41	25.57	12.04	-1.08662	4.3924e-05	0.000914153	-	-	-	-
Unigene23747_Grass_carp	4188	1999	1245.32	587.24	-1.08449	6.0461e-180	1.15633e-177	GO:0022627//cytosolic small ribosomal subunit	GO:0003729//mRNA binding;GO:0003735//structural constituent of ribosome	GO:0006413//translational initiation;GO:0019083//viral transcription;GO:0031018//endocrine pancreas development;GO:0006450//regulation of translational fidelity;GO:0006415//translational termination	gi|37748051|gb|AAH59443.1|/1.42778e-111/Ribosomal protein S5 [Danio rerio]
Unigene31570_Grass_carp	590	282	175.44	82.84	-1.08258	8.74236e-27	1.10306e-24	-	-	-	-
Unigene25259_Grass_carp	96	46	28.55	13.51	-1.07946	1.74485e-05	0.000408008	-	-	-	gi|342309909|gb|AEL21374.1|/4.2012e-166/proliferator-activated receptor gamma coactivator 1 alpha [Ctenopharyngodon idella]
Unigene23709_Grass_carp	144	69	42.82	20.27	-1.07894	1.38076e-07	4.82441e-06	-	-	-	gi|125821657|ref|XP_683317.2|/0/PREDICTED: protein CASC4 [Danio rerio]
Unigene23737_Grass_carp	2774	1331	824.86	391	-1.07698	1.56644e-118	2.76317e-116	GO:0022627//cytosolic small ribosomal subunit	GO:0003735//structural constituent of ribosome;GO:0003723//RNA binding;GO:0016787//hydrolase activity	GO:0006364//rRNA processing;GO:0042274//ribosomal small subunit biogenesis;GO:0006412//translation	gi|115529347|ref|NP_001070200.1|/2.52999e-77/40S ribosomal protein S16 [Danio rerio]
Unigene6387_Grass_carp	7422	3570	2206.97	1048.74	-1.07341	0	0	GO:0005730//nucleolus;GO:0022625//cytosolic large ribosomal subunit	GO:0003735//structural constituent of ribosome;GO:0005515//protein binding	GO:0019083//viral transcription;GO:0031018//endocrine pancreas development;GO:0051726//regulation of cell cycle;GO:0007420//brain development;GO:0006414//translational elongation;GO:0006415//translational termination	gi|348522614|ref|XP_003448819.1|/2.24307e-52/PREDICTED: 60S ribosomal protein L36-like [Oreochromis niloticus]
Unigene28308_Grass_carp	700	337	208.15	99	-1.07212	5.20784e-31	6.95744e-29	-	-	-	-
Unigene29395_Grass_carp	116	56	34.49	16.45	-1.06809	2.77992e-06	7.74668e-05	-	-	-	-
Unigene3671_Grass_carp	42559	20560	12655.1	6039.8	-1.06715	0	0	-	-	-	-
Unigene8379_Grass_carp	435	211	129.35	61.98	-1.06141	1.4278e-19	1.56276e-17	-	-	-	-
Unigene29992_Grass_carp	117	57	34.79	16.74	-1.05537	3.17112e-06	8.67712e-05	-	-	-	-
Unigene20412_Grass_carp	531	260	157.9	76.38	-1.04774	4.33474e-23	5.08115e-21	GO:0016020//membrane;GO:0005634//nucleus	GO:0003755//peptidyl-prolyl cis-trans isomerase activity;GO:0005528//FK506 binding	GO:0006457//protein folding;GO:0018208//peptidyl-proline modification	gi|118150552|ref|NP_001071238.1|/1.52626e-105/peptidyl-prolyl cis-trans isomerase FKBP3 isoform 2 [Danio rerio]
Unigene28217_Grass_carp	161	80	47.87	23.5	-1.02646	8.82518e-08	3.13786e-06	GO:0016021//integral to membrane;GO:0005886//plasma membrane	GO:0015662//ATPase activity, coupled to transmembrane movement of ions, phosphorylative mechanism;GO:0005524//ATP binding;GO:0000287//magnesium ion binding;GO:0004012//phospholipid-translocating ATPase activity	GO:0006200//ATP catabolic process;GO:0006754//ATP biosynthetic process;GO:0015914//phospholipid transport;GO:0034220//ion transmembrane transport	gi|125827291|ref|XP_691903.2|/0/PREDICTED: probable phospholipid-transporting ATPase ID [Danio rerio]
Unigene35213_Grass_carp	150	75	44.6	22.03	-1.01757	2.97094e-07	9.90441e-06	-	-	-	-
Unigene18657_Grass_carp	135	68	40.14	19.98	-1.00648	1.44343e-06	4.2713e-05	-	-	-	-
Unigene29118_Grass_carp	113	57	33.6	16.74	-1.00516	1.08794e-05	0.000266399	-	-	GO:0042221//response to chemical stimulus	gi|71834286|ref|NP_001025233.1|/4.16655e-108/apolipoprotein Bb precursor [Danio rerio]
Unigene20058_Grass_carp	311	157	92.48	46.12	-1.00375	2.73852e-13	2.13546e-11	GO:0016021//integral to membrane;GO:0005783//endoplasmic reticulum	-	-	gi|47087235|ref|NP_998694.1|/2.54222e-89/transmembrane protein 50A [Danio rerio]
Unigene23148_Grass_carp	168	85	49.96	24.97	-1.00058	8.7782e-08	3.12728e-06	GO:0005624//membrane fraction;GO:0046581//intercellular canaliculus;GO:0005887//integral to plasma membrane;GO:0016324//apical plasma membrane	GO:0019904//protein domain specific binding;GO:0042626//ATPase activity, coupled to transmembrane movement of substances;GO:0005524//ATP binding;GO:0008514//organic anion transmembrane transporter activity	GO:0070327//thyroid hormone transport;GO:0046685//response to arsenic-containing substance;GO:0043627//response to estrogen stimulus;GO:0006855//drug transmembrane transport;GO:0015711//organic anion transport;GO:0030644//cellular chloride ion homeostasis;GO:0009408//response to heat;GO:0031427//response to methotrexate;GO:0006200//ATP catabolic process;GO:0006979//response to oxidative stress;GO…	gi|323434957|gb|ADX66438.1|/2.08293e-136/multidrug resistance-associated protein member 2 [Danio rerio]
