# Supplementary material for: A transcriptome analysis focusing on inflammation-related genes of grass carp intestines following infection with Aeromonas hydrophila
Source: Sci Rep. 2017 Jan 17;7:40777. doi: 10.1038/srep40777 (PMC5240114; doi:10.1038/srep40777)
Supplement: Supplementary Dataset 2 [file srep40777-s3.xls]

## Sheet: CGvsEG
Supplementary Dataset 2. KEGG pathway analysis of differentially expressed genes
#Pathway	Sample1 (260)	Sample2 (28386)	Pvalue	Qvalue	Pathway ID	Genes	KOs
Rheumatoid arthritis	11	212	4.56306e-06	0.000427595	ko05323	Unigene802_Grass_carp;Unigene26687_Grass_carp;Unigene6358_Grass_carp;Unigene27471_Grass_carp;Unigene25769_Grass_carp;Unigene24520_Grass_carp;Unigene26540_Grass_carp;Unigene16985_Grass_carp;Unigene24591_Grass_carp;Unigene24129_Grass_carp;CL1036.Contig2_Grass_carp	K01365+K01371+K10031+K02147+K02149+K02145+K10030+K06752+K12499
Antigen processing and presentation	12	258	5.18297e-06	0.000427595	ko04612	CL2891.Contig1_Grass_carp;Unigene6706_Grass_carp;Unigene802_Grass_carp;Unigene23674_Grass_carp;Unigene20621_Grass_carp;Unigene29293_Grass_carp;Unigene6559_Grass_carp;Unigene24520_Grass_carp;Unigene28603_Grass_carp;Unigene24591_Grass_carp;Unigene514_Grass_carp;CL1036.Contig2_Grass_carp	K06751+K01365+K01369+K01363+K08059+K06696+K06752
Phagosome	16	641	0.000308614	0.0128213	ko04145	CL2891.Contig1_Grass_carp;Unigene6706_Grass_carp;Unigene802_Grass_carp;Unigene27471_Grass_carp;Unigene6534_Grass_carp;Unigene21736_Grass_carp;Unigene25769_Grass_carp;Unigene24520_Grass_carp;Unigene7978_Grass_carp;Unigene26540_Grass_carp;Unigene28603_Grass_carp;Unigene24591_Grass_carp;Unigene514_Grass_carp;Unigene29087_Grass_carp;Unigene414_Grass_carp;CL1036.Contig2_Grass_carp	K06751+K01365+K02147+K08517+K00921+K02149+K06560+K02145+K06752+K05719
Oxidative phosphorylation	8	184	0.00031082	0.0128213	ko00190	Unigene27471_Grass_carp;Unigene29408_Grass_carp;Unigene25928_Grass_carp;Unigene23937_Grass_carp;Unigene25769_Grass_carp;Unigene26540_Grass_carp;Unigene6440_Grass_carp;Unigene19581_Grass_carp	K02147+K03940+K00416+K02127+K02149+K02145+K02140+K03943
Type I diabetes mellitus	7	168	0.000943561	0.0262148	ko04940	CL2891.Contig1_Grass_carp;Unigene6706_Grass_carp;Unigene28603_Grass_carp;Unigene24591_Grass_carp;Unigene514_Grass_carp;Unigene323_Grass_carp;CL1036.Contig2_Grass_carp	K06751+K06752+K01580
Lysosome	11	387	0.000953265	0.0262148	ko04142	Unigene802_Grass_carp;Unigene15695_Grass_carp;Unigene26687_Grass_carp;Unigene23674_Grass_carp;Unigene25967_Grass_carp;Unigene24261_Grass_carp;Unigene22844_Grass_carp;Unigene20621_Grass_carp;Unigene24520_Grass_carp;Unigene25654_Grass_carp;Unigene29299_Grass_carp	K01365+K01275+K01371+K01369+K01202+K01074+K13289+K01363+K06497+K12382
Ribosome	8	244	0.00193558	0.0456243	ko03010	Unigene16839_Grass_carp;Unigene23752_Grass_carp;Unigene6382_Grass_carp;Unigene6386_Grass_carp;CL4523.Contig2_Grass_carp;Unigene23747_Grass_carp;Unigene23737_Grass_carp;Unigene6387_Grass_carp	K02891+K02925+K02975+K02922+K02932+K02989+K02960+K02920
Complement and coagulation cascades	9	313	0.00251727	0.0519187	ko04610	Unigene856_Grass_carp;Unigene24744_Grass_carp;Unigene102_Grass_carp;Unigene6927_Grass_carp;Unigene30694_Grass_carp;CL1226.Contig3_Grass_carp;Unigene15862_Grass_carp;Unigene27854_Grass_carp;Unigene25541_Grass_carp	K03982+K01335+K03985+K03901+K04005+K04012+K03909+K03989
Graft-versus-host disease	6	153	0.00293394	0.0537888	ko05332	CL2891.Contig1_Grass_carp;Unigene6706_Grass_carp;Unigene28603_Grass_carp;Unigene24591_Grass_carp;Unigene514_Grass_carp;CL1036.Contig2_Grass_carp	K06751+K06752
Metabolic pathways	41	2946	0.00442101	0.0729467	ko01100	Unigene27447_Grass_carp;Unigene1637_Grass_carp;Unigene30144_Grass_carp;Unigene25967_Grass_carp;CL1475.Contig1_Grass_carp;Unigene24261_Grass_carp;CL3752.Contig1_Grass_carp;Unigene1012_Grass_carp;Unigene23227_Grass_carp;Unigene24588_Grass_carp;Unigene27783_Grass_carp;Unigene27471_Grass_carp;CL3208.Contig3_Grass_carp;Unigene24465_Grass_carp;Unigene29408_Grass_carp;Unigene25928_Grass_carp;Unigene2393…	K07512+K07418+K00560+K01202+K01689+K01074+K01897+K01824+K10808+K07151+K14454+K02147+K00088+K01476+K03940+K00416+K02127+K00036+K00228+K02149+K12670+K01047+K02145+K00025+K07750+K00933+K01229+K01623+K00710+K01886+K00939+K00545+K00737+K03004+K01937+K02140+K01590+K01580+K01594+K00275+K12354+K03943
Allograft rejection	6	179	0.00627925	0.0941887	ko05330	CL2891.Contig1_Grass_carp;Unigene6706_Grass_carp;Unigene28603_Grass_carp;Unigene24591_Grass_carp;Unigene514_Grass_carp;CL1036.Contig2_Grass_carp	K06751+K06752
Autoimmune thyroid disease	6	183	0.00697095	0.0958505	ko05320	CL2891.Contig1_Grass_carp;Unigene6706_Grass_carp;Unigene28603_Grass_carp;Unigene24591_Grass_carp;Unigene514_Grass_carp;CL1036.Contig2_Grass_carp	K06751+K06752
Proteasome	4	87	0.00845372	0.107297	ko03050	Unigene24633_Grass_carp;Unigene20596_Grass_carp;Unigene6559_Grass_carp;CL3808.Contig3_Grass_carp	K02731+K03029+K06696+K02726
Proximal tubule bicarbonate reclamation	4	101	0.0140494	0.156407	ko04964	Unigene16849_Grass_carp;CL3405.Contig2_Grass_carp;Unigene29158_Grass_carp;CL1673.Contig8_Grass_carp	K13575+K00025+K12040+K01539
Protein digestion and absorption	8	343	0.0142188	0.156407	ko04974	CL1336.Contig4_Grass_carp;CL1336.Contig1_Grass_carp;Unigene23907_Grass_carp;Unigene15862_Grass_carp;Unigene6403_Grass_carp;Unigene29158_Grass_carp;Unigene3506_Grass_carp;CL1673.Contig8_Grass_carp	K06236+K01345+K01346+K06238+K01312+K12040+K08606+K01539
Glutathione metabolism	4	110	0.018649	0.184121	ko00480	Unigene23227_Grass_carp;Unigene1155_Grass_carp;CL5122.Contig1_Grass_carp;Unigene16963_Grass_carp	K10808+K00036+K00799+K05361
Cytokine-cytokine receptor interaction	9	433	0.0189701	0.184121	ko04060	Unigene4095_Grass_carp;Unigene7183_Grass_carp;Unigene26194_Grass_carp;Unigene16930_Grass_carp;Unigene10955_Grass_carp;Unigene6358_Grass_carp;Unigene9171_Grass_carp;Unigene16985_Grass_carp;Unigene24129_Grass_carp	K04178+K04179+K04180+K05474+K05514+K13072+K16062+K05512+K05148+K10031+K05097+K10030+K05509+K12499
PPAR signaling pathway	6	232	0.0204424	0.187389	ko03320	Unigene29292_Grass_carp;CL3752.Contig1_Grass_carp;Unigene23354_Grass_carp;Unigene20672_Grass_carp;Unigene29279_Grass_carp;Unigene24718_Grass_carp	K08752+K01897+K06086+K08755+K00507
Mineral absorption	5	183	0.0270128	0.226936	ko04978	CL4005.Contig1_Grass_carp;Unigene23664_Grass_carp;Unigene29158_Grass_carp;CL1673.Contig8_Grass_carp;Unigene25066_Grass_carp	K00510+K14736+K12040+K01539+K14704
Collecting duct acid secretion	3	71	0.0275073	0.226936	ko04966	Unigene27471_Grass_carp;Unigene25769_Grass_carp;Unigene26540_Grass_carp	K02147+K02149+K02145
Intestinal immune network for IgA production	4	128	0.030387	0.238755	ko04672	Unigene16930_Grass_carp;Unigene6358_Grass_carp;Unigene24591_Grass_carp;CL1036.Contig2_Grass_carp	K13072+K10031+K06752
Steroid biosynthesis	2	36	0.0429318	0.312738	ko00100	Unigene1012_Grass_carp;Unigene20067_Grass_carp	K01824+K07750
Cell adhesion molecules (CAMs)	9	504	0.0435937	0.312738	ko04514	CL2891.Contig1_Grass_carp;Unigene6706_Grass_carp;Unigene20648_Grass_carp;CL4244.Contig1_Grass_carp;Unigene28603_Grass_carp;Unigene24591_Grass_carp;Unigene514_Grass_carp;Unigene29087_Grass_carp;CL1036.Contig2_Grass_carp	K06751+K06087+K06547+K06752+K05719
Asthma	3	88	0.0472263	0.317509	ko05310	Unigene24591_Grass_carp;Unigene24129_Grass_carp;CL1036.Contig2_Grass_carp	K06752+K05509
Bile secretion	6	286	0.048776	0.317509	ko04976	Unigene16849_Grass_carp;Unigene29158_Grass_carp;Unigene20430_Grass_carp;Unigene25201_Grass_carp;CL1673.Contig8_Grass_carp;Unigene23148_Grass_carp	K13575+K12040+K14342+K14360+K01539+K05666
Epithelial cell signaling in Helicobacter pylori infection	5	217	0.0500318	0.317509	ko05120	Unigene27471_Grass_carp;Unigene25769_Grass_carp;Unigene26540_Grass_carp;Unigene16985_Grass_carp;Unigene24129_Grass_carp	K02147+K02149+K02145+K10030+K12499
Parkinson's disease	5	224	0.0558591	0.341361	ko05012	Unigene29408_Grass_carp;Unigene25928_Grass_carp;Unigene23937_Grass_carp;Unigene27409_Grass_carp;Unigene19581_Grass_carp	K03940+K00416+K02127+K04557+K03943
Arginine and proline metabolism	4	166	0.0668083	0.393692	ko00330	Unigene27783_Grass_carp;Unigene24465_Grass_carp;Unigene23574_Grass_carp;Unigene23575_Grass_carp	K14454+K01476+K00933
Staphylococcus aureus infection	5	240	0.0705868	0.401615	ko05150	Unigene24744_Grass_carp;Unigene6346_Grass_carp;Unigene27854_Grass_carp;Unigene24591_Grass_carp;CL1036.Contig2_Grass_carp	K01335+K07604+K03989+K06752
Shigellosis	6	318	0.0733467	0.403407	ko05131	Unigene23354_Grass_carp;Unigene20600_Grass_carp;Unigene27151_Grass_carp;Unigene16985_Grass_carp;Unigene22562_Grass_carp;Unigene29087_Grass_carp	K06106+K05756+K05759+K10030+K04514+K05719
p53 signaling pathway	5	250	0.0807764	0.423775	ko04115	Unigene856_Grass_carp;Unigene14191_Grass_carp;Unigene23227_Grass_carp;Unigene25654_Grass_carp;Unigene21034_Grass_carp	K03982+K05868+K10808+K06509+K10130
Aminoacyl-tRNA biosynthesis	3	111	0.0821866	0.423775	ko00970	Unigene27476_Grass_carp;CL3207.Contig1_Grass_carp;Unigene26211_Grass_carp	K01873+K01886+K01874
Phenylalanine, tyrosine and tryptophan biosynthesis	1	10	0.0879233	0.431053	ko00400	Unigene27783_Grass_carp	K14454
Vibrio cholerae infection	6	335	0.0888231	0.431053	ko05110	Unigene30694_Grass_carp;Unigene27471_Grass_carp;Unigene29357_Grass_carp;Unigene25769_Grass_carp;Unigene26540_Grass_carp;Unigene20575_Grass_carp	K10955+K02147+K09582+K02149+K02145
N-Glycan biosynthesis	3	122	0.101898	0.48021	ko00510	Unigene24588_Grass_carp;Unigene26110_Grass_carp;Unigene20204_Grass_carp	K07151+K12670+K00737
Tyrosine metabolism	2	60	0.104773	0.48021	ko00350	Unigene27783_Grass_carp;Unigene7487_Grass_carp	K14454+K00545
Vitamin B6 metabolism	1	13	0.112766	0.502877	ko00750	CL5325.Contig2_Grass_carp	K00275
Fatty acid elongation in mitochondria	2	65	0.119605	0.519337	ko00062	Unigene27447_Grass_carp;Unigene24261_Grass_carp	K07512+K01074
Amoebiasis	9	642	0.13727	0.554655	ko05146	Unigene26075_Grass_carp;Unigene6512_Grass_carp;CL1336.Contig4_Grass_carp;CL1336.Contig1_Grass_carp;CL2985.Contig1_Grass_carp;Unigene30694_Grass_carp;Unigene24465_Grass_carp;Unigene16985_Grass_carp;Unigene20575_Grass_carp	K06244+K13963+K06236+K05717+K10955+K01476+K10030
Pentose phosphate pathway	2	71	0.138029	0.554655	ko00030	Unigene1155_Grass_carp;Unigene34000_Grass_carp	K00036+K01623
Linoleic acid metabolism	2	72	0.141158	0.554655	ko00591	Unigene1637_Grass_carp;Unigene24628_Grass_carp	K07418+K01047
Pancreatic secretion	6	383	0.141185	0.554655	ko04972	Unigene23907_Grass_carp;Unigene24628_Grass_carp;Unigene16849_Grass_carp;Unigene6403_Grass_carp;Unigene25533_Grass_carp;CL1673.Contig8_Grass_carp	K01345+K01346+K01047+K13575+K01312+K05853+K01539
Chemokine signaling pathway	9	661	0.155053	0.59497	ko04062	Unigene4095_Grass_carp;Unigene26194_Grass_carp;Unigene16930_Grass_carp;Unigene6358_Grass_carp;Unigene16985_Grass_carp;Unigene26044_Grass_carp;Unigene22562_Grass_carp;Unigene6365_Grass_carp;Unigene24129_Grass_carp	K04178+K04179+K04180+K05514+K13072+K16062+K05512+K10031+K10030+K05731+K04514+K04542+K05509+K12499
Viral myocarditis	7	493	0.168377	0.631414	ko05416	CL2891.Contig1_Grass_carp;Unigene6706_Grass_carp;Unigene28603_Grass_carp;Unigene24591_Grass_carp;Unigene514_Grass_carp;CL1036.Contig2_Grass_carp;Unigene23709_Grass_carp	K06751+K06752+K10352
DNA replication	2	83	0.176464	0.639961	ko03030	Unigene16180_Grass_carp;Unigene37022_Grass_carp	K04802+K02541
Pathogenic Escherichia coli infection	6	412	0.178413	0.639961	ko05130	Unigene6346_Grass_carp;Unigene20648_Grass_carp;Unigene23354_Grass_carp;Unigene20600_Grass_carp;Unigene22562_Grass_carp;Unigene29087_Grass_carp	K07604+K06087+K06106+K05756+K04514+K05719
Alanine, aspartate and glutamate metabolism	2	87	0.189626	0.646373	ko00250	Unigene27783_Grass_carp;Unigene323_Grass_carp	K14454+K01580
Protein processing in endoplasmic reticulum	7	516	0.196552	0.646373	ko04141	Unigene23731_Grass_carp;Unigene24588_Grass_carp;Unigene20634_Grass_carp;Unigene23592_Grass_carp;Unigene29357_Grass_carp;Unigene26110_Grass_carp;Unigene25373_Grass_carp	K13999+K07151+K10099+K05638+K09582+K12670+K10084
Taurine and hypotaurine metabolism	1	24	0.198227	0.646373	ko00430	Unigene323_Grass_carp	K01580+K01594
Ether lipid metabolism	2	90	0.199583	0.646373	ko00565	Unigene24628_Grass_carp;Unigene27066_Grass_carp	K01047+K08743
Axon guidance	8	611	0.199788	0.646373	ko04360	Unigene6358_Grass_carp;Unigene25714_Grass_carp;Unigene27205_Grass_carp;CL2675.Contig3_Grass_carp;Unigene3506_Grass_carp;Unigene14890_Grass_carp;Unigene22562_Grass_carp;Unigene29087_Grass_carp	K10031+K05463+K06724+K04352+K07524+K04514+K05719
Cardiac muscle contraction	5	344	0.209072	0.663401	ko04260	Unigene25928_Grass_carp;Unigene29337_Grass_carp;Unigene25533_Grass_carp;CL1673.Contig8_Grass_carp;Unigene23709_Grass_carp	K00416+K05865+K05853+K01539+K10352
Porphyrin and chlorophyll metabolism	2	96	0.219668	0.678284	ko00860	CL4005.Contig1_Grass_carp;Unigene29710_Grass_carp	K00510+K00228
Systemic lupus erythematosus	4	263	0.221984	0.678284	ko05322	Unigene26344_Grass_carp;Unigene27854_Grass_carp;Unigene24591_Grass_carp;CL1036.Contig2_Grass_carp	K11251+K03989+K06752
Base excision repair	2	99	0.229775	0.689324	ko03410	Unigene16180_Grass_carp;Unigene6359_Grass_carp	K04802+K10802
Steroid hormone biosynthesis	2	104	0.246682	0.716066	ko00140	Unigene7487_Grass_carp;CL1099.Contig1_Grass_carp	K00545+K00071
Alzheimer's disease	6	460	0.247368	0.716066	ko05010	Unigene29408_Grass_carp;Unigene25928_Grass_carp;Unigene23937_Grass_carp;Unigene29337_Grass_carp;Unigene25533_Grass_carp;Unigene19581_Grass_carp	K03940+K00416+K02127+K02183+K05853+K03943
ECM-receptor interaction	6	480	0.278141	0.761477	ko04512	Unigene26075_Grass_carp;CL1336.Contig4_Grass_carp;CL1336.Contig1_Grass_carp;CL2985.Contig1_Grass_carp;Unigene15862_Grass_carp;Unigene29087_Grass_carp	K06244+K06236+K05717+K06238+K05719
Hematopoietic cell lineage	4	293	0.281622	0.761477	ko04640	Unigene30694_Grass_carp;Unigene24591_Grass_carp;Unigene414_Grass_carp;CL1036.Contig2_Grass_carp	K04012+K06752+K06468
Phenylalanine metabolism	1	36	0.282129	0.761477	ko00360	Unigene27783_Grass_carp	K14454
Amino sugar and nucleotide sugar metabolism	3	203	0.285	0.761477	ko00520	Unigene23911_Grass_carp;Unigene26100_Grass_carp;Unigene26249_Grass_carp	K01183+K00698
Renin-angiotensin system	1	37	0.288712	0.761477	ko04614	Unigene22844_Grass_carp	K13289
Nucleotide excision repair	2	117	0.290746	0.761477	ko03420	Unigene27054_Grass_carp;Unigene16180_Grass_carp	K10840+K04802
Fat digestion and absorption	2	123	0.311006	0.801813	ko04975	Unigene24628_Grass_carp;Unigene29118_Grass_carp	K01047+K14462
Sphingolipid metabolism	2	127	0.324448	0.813961	ko00600	Unigene25967_Grass_carp;Unigene25958_Grass_carp	K01202+K12354
Selenocompound metabolism	1	43	0.32697	0.813961	ko00450	Unigene26211_Grass_carp	K01874
One carbon pool by folate	1	44	0.333144	0.813961	ko00670	Unigene30144_Grass_carp	K00560
Toxoplasmosis	6	516	0.33545	0.813961	ko05145	Unigene4095_Grass_carp;Unigene26075_Grass_carp;Unigene24628_Grass_carp;Unigene24591_Grass_carp;Unigene29087_Grass_carp;CL1036.Contig2_Grass_carp	K04180+K06244+K01047+K06752+K05719
Arachidonic acid metabolism	2	133	0.344481	0.823758	ko00590	Unigene1637_Grass_carp;Unigene24628_Grass_carp	K07418+K01047
alpha-Linolenic acid metabolism	1	49	0.363177	0.853701	ko00592	Unigene24628_Grass_carp	K01047
RNA degradation	3	236	0.36735	0.853701	ko03018	CL1475.Contig1_Grass_carp;Unigene21034_Grass_carp;Unigene26031_Grass_carp	K01689+K12603+K12619
Bladder cancer	2	148	0.393632	0.886193	ko05219	Unigene20389_Grass_carp;Unigene16985_Grass_carp	K01403+K10030
Histidine metabolism	1	55	0.397444	0.886193	ko00340	Unigene323_Grass_carp	K01590
Mucin type O-Glycan biosynthesis	1	55	0.397444	0.886193	ko00512	Unigene21869_Grass_carp	K00710
Butanoate metabolism	1	56	0.402974	0.886543	ko00650	Unigene323_Grass_carp	K01580
SNARE interactions in vesicular transport	1	57	0.408453	0.886773	ko04130	Unigene6534_Grass_carp	K08517
Biosynthesis of unsaturated fatty acids	1	58	0.413882	0.886891	ko01040	Unigene24718_Grass_carp	K00507
Vascular smooth muscle contraction	7	679	0.429434	0.889535	ko04270	Unigene20008_Grass_carp;Unigene17833_Grass_carp;Unigene24628_Grass_carp;Unigene31562_Grass_carp;Unigene29337_Grass_carp;Unigene22562_Grass_carp;Unigene23709_Grass_carp	K06269+K12755+K01047+K12751+K02183+K04514+K10352
Mismatch repair	1	64	0.445431	0.889535	ko03430	Unigene16180_Grass_carp	K04802
Glyoxylate and dicarboxylate metabolism	1	64	0.445431	0.889535	ko00630	CL3405.Contig2_Grass_carp	K00025
Pyrimidine metabolism	4	377	0.454315	0.889535	ko00240	Unigene30144_Grass_carp;Unigene23227_Grass_carp;Unigene23462_Grass_carp;Unigene23047_Grass_carp	K00560+K10808+K03004+K01937
Focal adhesion	11	1126	0.457065	0.889535	ko04510	Unigene26075_Grass_carp;CL1336.Contig4_Grass_carp;CL1336.Contig1_Grass_carp;CL2985.Contig1_Grass_carp;Unigene20008_Grass_carp;Unigene315_Grass_carp;Unigene17833_Grass_carp;Unigene15862_Grass_carp;Unigene9171_Grass_carp;Unigene22562_Grass_carp;Unigene29087_Grass_carp	K06244+K06236+K05717+K06269+K06271+K12755+K06238+K05097+K04514+K05719
Toll-like receptor signaling pathway	3	273	0.457525	0.889535	ko04620	Unigene26687_Grass_carp;Unigene16985_Grass_carp;Unigene24129_Grass_carp	K01371+K10030+K12499
Aldosterone-regulated sodium reabsorption	2	169	0.459454	0.889535	ko04960	CL1673.Contig8_Grass_carp;CL1099.Contig1_Grass_carp	K01539+K00071
Leukocyte transendothelial migration	6	595	0.463631	0.889535	ko04670	Unigene20389_Grass_carp;Unigene20648_Grass_carp;Unigene17833_Grass_carp;Unigene6358_Grass_carp;Unigene22562_Grass_carp;Unigene29087_Grass_carp	K01403+K06087+K12755+K10031+K04514+K05719
Carbohydrate digestion and absorption	2	172	0.468521	0.889535	ko04973	CL3383.Contig1_Grass_carp;CL1673.Contig8_Grass_carp	K01229+K01539
Regulation of actin cytoskeleton	11	1140	0.473405	0.889535	ko04810	Unigene17230_Grass_carp;CL2985.Contig1_Grass_carp;Unigene20008_Grass_carp;Unigene17833_Grass_carp;Unigene21736_Grass_carp;Unigene20600_Grass_carp;Unigene27151_Grass_carp;Unigene26044_Grass_carp;Unigene22562_Grass_carp;Unigene29087_Grass_carp;Unigene23709_Grass_carp	K05764+K05717+K06269+K12755+K00921+K05756+K05759+K05731+K04514+K05719+K10352
Bacterial invasion of epithelial cells	4	392	0.484206	0.889535	ko05100	CL2985.Contig1_Grass_carp;Unigene23354_Grass_carp;Unigene20600_Grass_carp;Unigene29087_Grass_carp	K05717+K06106+K05756+K05719
beta-Alanine metabolism	1	72	0.484879	0.889535	ko00410	Unigene323_Grass_carp	K01580
Glycolysis / Gluconeogenesis	2	179	0.48932	0.889535	ko00010	CL1475.Contig1_Grass_carp;Unigene34000_Grass_carp	K01689+K01623
Adipocytokine signaling pathway	3	288	0.49258	0.889535	ko04920	CL3752.Contig1_Grass_carp;Unigene20525_Grass_carp;Unigene25259_Grass_carp	K01897+K05232+K07202
Small cell lung cancer	4	398	0.495983	0.889535	ko05222	Unigene26075_Grass_carp;CL2985.Contig1_Grass_carp;Unigene7057_Grass_carp;Unigene29087_Grass_carp	K06244+K05717+K16063+K05719
Phototransduction	1	76	0.503541	0.89338	ko04744	Unigene29337_Grass_carp	K02183
Citrate cycle (TCA cycle)	1	78	0.512619	0.899809	ko00020	CL3405.Contig2_Grass_carp	K00025
Prion diseases	2	194	0.532134	0.916635	ko05020	Unigene26941_Grass_carp;Unigene24129_Grass_carp	K09553+K12499
Leishmaniasis	3	308	0.537513	0.916635	ko05140	Unigene24591_Grass_carp;Unigene29087_Grass_carp;CL1036.Contig2_Grass_carp	K06752+K05719
MAPK signaling pathway - fly	1	84	0.53887	0.916635	ko04013	Unigene24387_Grass_carp	K08545
Huntington's disease	5	542	0.555662	0.935553	ko05016	Unigene29408_Grass_carp;Unigene25928_Grass_carp;Unigene23937_Grass_carp;Unigene19581_Grass_carp;Unigene25259_Grass_carp	K03940+K00416+K02127+K03943+K07202
Galactose metabolism	1	91	0.567722	0.946203	ko00052	CL3383.Contig1_Grass_carp	K01229
Natural killer cell mediated cytotoxicity	4	440	0.574873	0.94854	ko04650	CL2891.Contig1_Grass_carp;Unigene6706_Grass_carp;Unigene28603_Grass_carp;Unigene514_Grass_carp	K06751
Drug metabolism - cytochrome P450	1	95	0.583394	0.953069	ko00982	CL5122.Contig1_Grass_carp	K00799
Chagas disease (American trypanosomiasis)	3	347	0.618215	0.984617	ko05142	Unigene856_Grass_carp;Unigene16985_Grass_carp;Unigene24129_Grass_carp	K03982+K10030+K12499
Hypertrophic cardiomyopathy (HCM)	4	468	0.623431	0.984617	ko05410	Unigene29337_Grass_carp;Unigene25533_Grass_carp;Unigene29087_Grass_carp;Unigene23709_Grass_carp	K05865+K05853+K05719+K10352
Metabolism of xenobiotics by cytochrome P450	1	106	0.623633	0.984617	ko00980	CL5122.Contig1_Grass_carp	K00799
TGF-beta signaling pathway	3	354	0.631654	0.984617	ko04350	Unigene24583_Grass_carp;Unigene29319_Grass_carp;Unigene22562_Grass_carp	K04660+K04680+K04514
Oocyte meiosis	3	359	0.641052	0.984617	ko04114	Unigene14191_Grass_carp;Unigene20008_Grass_carp;Unigene29337_Grass_carp	K05868+K06269+K02183
Drug metabolism - other enzymes	1	113	0.6472	0.984617	ko00983	CL3208.Contig3_Grass_carp	K00088
Fatty acid metabolism	1	114	0.650444	0.984617	ko00071	CL3752.Contig1_Grass_carp	K01897
Phototransduction - fly	1	114	0.650444	0.984617	ko04745	Unigene29337_Grass_carp	K02183
Vitamin digestion and absorption	1	116	0.656844	0.985266	ko04977	Unigene29118_Grass_carp	K14462
Glycerophospholipid metabolism	2	248	0.665204	0.988816	ko00564	Unigene24628_Grass_carp;Unigene27867_Grass_carp	K01047+K00006
Dilated cardiomyopathy	4	512	0.692335	0.997766	ko05414	Unigene29337_Grass_carp;Unigene25533_Grass_carp;Unigene29087_Grass_carp;Unigene23709_Grass_carp	K05865+K05853+K05719+K10352
Cysteine and methionine metabolism	1	130	0.69849	0.997766	ko00270	Unigene27783_Grass_carp	K14454
Olfactory transduction	1	134	0.709436	0.997766	ko04740	Unigene29337_Grass_carp	K02183
RNA transport	5	649	0.711724	0.997766	ko03013	Unigene74_Grass_carp;Unigene15215_Grass_carp;Unigene29468_Grass_carp;CL184.Contig2_Grass_carp;Unigene23580_Grass_carp	K03245+K05019+K03231+K09291+K13171
Thyroid cancer	1	138	0.719986	0.997766	ko05216	CL184.Contig2_Grass_carp	K09291
Malaria	1	142	0.730154	0.997766	ko05144	Unigene16985_Grass_carp	K10030
Pyruvate metabolism	1	146	0.739955	0.997766	ko00620	CL3405.Contig2_Grass_carp	K00025
Arrhythmogenic right ventricular cardiomyopathy (ARVC)	2	293	0.751384	0.997766	ko05412	Unigene25533_Grass_carp;Unigene29087_Grass_carp	K05853+K05719
Cytosolic DNA-sensing pathway	1	153	0.75626	0.997766	ko04623	Unigene24129_Grass_carp	K12499
Cell cycle	3	438	0.767243	0.997766	ko04110	Unigene14191_Grass_carp;Unigene16180_Grass_carp;Unigene37022_Grass_carp	K05868+K04802+K02541
Insulin signaling pathway	4	591	0.792559	0.997766	ko04910	Unigene20008_Grass_carp;Unigene23354_Grass_carp;Unigene29337_Grass_carp;Unigene25259_Grass_carp	K06269+K06086+K02183+K07202
Long-term potentiation	2	320	0.7934	0.997766	ko04720	Unigene20008_Grass_carp;Unigene29337_Grass_carp	K06269+K02183
NOD-like receptor signaling pathway	2	321	0.794829	0.997766	ko04621	Unigene16985_Grass_carp;Unigene24129_Grass_carp	K10030+K12499
Neuroactive ligand-receptor interaction	2	322	0.796249	0.997766	ko04080	Unigene6403_Grass_carp;Unigene6448_Grass_carp	K01312+K05770
Fructose and mannose metabolism	1	176	0.802995	0.997766	ko00051	Unigene34000_Grass_carp	K01623
Purine metabolism	4	606	0.808303	0.997766	ko00230	Unigene23227_Grass_carp;CL3208.Contig3_Grass_carp;Unigene1139_Grass_carp;Unigene23462_Grass_carp	K10808+K00088+K00939+K03004
Hedgehog signaling pathway	1	181	0.811908	0.997766	ko04340	Unigene27391_Grass_carp	K06233
Gastric acid secretion	2	336	0.81524	0.997766	ko04971	Unigene29337_Grass_carp;CL1673.Contig8_Grass_carp	K02183+K01539
ABC transporters	1	185	0.818749	0.997766	ko02010	Unigene23148_Grass_carp	K05666
RNA polymerase	1	188	0.823716	0.997766	ko03020	Unigene23462_Grass_carp	K03004
RIG-I-like receptor signaling pathway	1	196	0.836309	0.997766	ko04622	Unigene16985_Grass_carp	K10030
Salivary secretion	2	354	0.837331	0.997766	ko04970	Unigene29337_Grass_carp;CL1673.Contig8_Grass_carp	K02183+K01539
GnRH signaling pathway	2	362	0.846362	0.997766	ko04912	Unigene24628_Grass_carp;Unigene29337_Grass_carp	K01047+K02183
Endocytosis	6	921	0.851072	0.997766	ko04144	CL2891.Contig1_Grass_carp;Unigene6706_Grass_carp;Unigene4095_Grass_carp;Unigene32833_Grass_carp;Unigene28603_Grass_carp;Unigene514_Grass_carp	K06751+K04180+K12188
B cell receptor signaling pathway	2	368	0.852835	0.997766	ko04662	Unigene30694_Grass_carp;CL916.Contig1_Grass_carp	K04012+K06566
mRNA surveillance pathway	2	371	0.855978	0.997766	ko03015	Unigene20008_Grass_carp;Unigene23580_Grass_carp	K06269+K13171
Tight junction	5	810	0.866831	0.997766	ko04530	Unigene20648_Grass_carp;Unigene17833_Grass_carp;Unigene23354_Grass_carp;Unigene20117_Grass_carp;Unigene23709_Grass_carp	K06087+K12755+K06106+K06110+K10352
Spliceosome	3	542	0.875926	0.997766	ko03040	Unigene24682_Grass_carp;CL3282.Contig1_Grass_carp;CL4037.Contig3_Grass_carp	K12874+K12822+K12900
Long-term depression	1	229	0.879454	0.997766	ko04730	Unigene24628_Grass_carp	K01047
Hepatitis C	2	401	0.884201	0.997766	ko05160	Unigene20648_Grass_carp;Unigene16985_Grass_carp	K06087+K10030
mTOR signaling pathway	1	235	0.885981	0.997766	ko04150	Unigene29444_Grass_carp	K08267
Phosphatidylinositol signaling system	2	408	0.890009	0.997766	ko04070	Unigene21736_Grass_carp;Unigene29337_Grass_carp	K00921+K02183
Peroxisome	1	242	0.893152	0.997766	ko04146	CL3752.Contig1_Grass_carp	K01897
Osteoclast differentiation	2	413	0.893991	0.997766	ko04380	Unigene26687_Grass_carp;Unigene10955_Grass_carp	K01371+K05148
Glioma	1	261	0.910431	0.997766	ko05214	Unigene29337_Grass_carp	K02183
Ribosome biogenesis in eukaryotes	1	275	0.921354	0.997766	ko03008	Unigene26031_Grass_carp	K12619
Inositol phosphate metabolism	1	281	0.925619	0.997766	ko00562	Unigene21736_Grass_carp	K00921
VEGF signaling pathway	1	296	0.935301	0.997766	ko04370	Unigene24628_Grass_carp	K01047
Amyotrophic lateral sclerosis (ALS)	1	300	0.937663	0.997766	ko05014	Unigene7325_Grass_carp	K04573
Pathways in cancer	8	1388	0.942649	0.997766	ko05200	Unigene26075_Grass_carp;CL2985.Contig1_Grass_carp;Unigene20389_Grass_carp;Unigene16985_Grass_carp;CL5122.Contig1_Grass_carp;Unigene7057_Grass_carp;CL184.Contig2_Grass_carp;Unigene29087_Grass_carp	K06244+K05717+K01403+K10030+K00799+K16063+K09291+K05719
Progesterone-mediated oocyte maturation	1	316	0.946284	0.997766	ko04914	Unigene14191_Grass_carp	K05868
Fc epsilon RI signaling pathway	1	319	0.947763	0.997766	ko04664	Unigene24628_Grass_carp	K01047
Ubiquitin mediated proteolysis	2	513	0.950248	0.997766	ko04120	Unigene20634_Grass_carp;Unigene7057_Grass_carp	K10099+K16063
Fc gamma R-mediated phagocytosis	2	525	0.954663	0.997766	ko04666	Unigene20600_Grass_carp;Unigene24628_Grass_carp	K05756+K01047
Calcium signaling pathway	2	530	0.95639	0.997766	ko04020	Unigene29337_Grass_carp;Unigene25533_Grass_carp	K02183+K05865+K05853
Melanogenesis	1	378	0.969852	0.997766	ko04916	Unigene29337_Grass_carp	K02183
Jak-STAT signaling pathway	1	394	0.974032	0.997766	ko04630	Unigene7057_Grass_carp	K16063
Prostate cancer	1	395	0.974273	0.997766	ko05215	CL5122.Contig1_Grass_carp	K00799
T cell receptor signaling pathway	1	418	0.979245	0.997766	ko04660	Unigene23354_Grass_carp	K07366
Measles	1	456	0.985449	0.997766	ko05162	CL1048.Contig1_Grass_carp	K14754
Neurotrophin signaling pathway	1	477	0.988045	0.997766	ko04722	Unigene29337_Grass_carp	K02183
Wnt signaling pathway	1	593	0.995972	0.997766	ko04310	Unigene22562_Grass_carp	K04514
Adherens junction	1	599	0.996193	0.997766	ko04520	Unigene23354_Grass_carp	K06086
MAPK signaling pathway	2	894	0.997766	0.997766	ko04010	Unigene24628_Grass_carp;CL2675.Contig3_Grass_carp	K01047+K04352
